# Supplementary material for: Sclerozoan and fouling sabellid worms (Annelida: Sabellidae) from Mexico with the establishment of two new species
Source: Biodivers Data J. 2020 Oct 8;8:e57471. doi: 10.3897/BDJ.8.e57471 (PMC7561612; doi:10.3897/BDJ.8.e57471)
Supplement: XML Treatment for Anamobaea [file BDJ.8.e57471-treatment1.xml]

<!DOCTYPE tp:taxon-treatment
  PUBLIC "-//TaxonX//DTD Taxonomic Treatment Publishing DTD v0 20100105//EN" "tax-treatment-NSO.dtd">
<tp:taxon-treatment xmlns:tp="http://www.plazi.org/taxpub"><tp:treatment-meta><mixed-citation publication-type="journal"><person-group><name><surname>Tovar-Hernández</surname><given-names>María Ana Ana</given-names></name><name><surname>García-Garza</surname><given-names>María Elena</given-names></name><name><surname>de León-González</surname><given-names>Jesús Angel</given-names></name></person-group><article-title>Sclerozoan and fouling sabellid worms (<tp:taxon-name><tp:taxon-name-part taxon-name-part-type="phylum">Annelida</tp:taxon-name-part></tp:taxon-name>: <tp:taxon-name><tp:taxon-name-part taxon-name-part-type="family">Sabellidae</tp:taxon-name-part></tp:taxon-name>) from Mexico with the establishment of two new species</article-title><source>Biodivers Data J</source><day>08</day><month>10</month><year>2020</year><volume>8</volume><pub-id pub-id-type="doi">10.3897/BDJ.8.e57471</pub-id></mixed-citation></tp:treatment-meta><tp:nomenclature><tp:taxon-name>
            <object-id xmlns:xlink="http://www.w3.org/1999/xlink" content-type="arpha" xlink:type="simple">A40F74A2-BB3E-5FDA-A62C-B7ADBFD6C333</object-id>
            <tp:taxon-name-part taxon-name-part-type="genus">Anamobaea</tp:taxon-name-part>
          </tp:taxon-name><tp:taxon-authority>Krøyer, 1856</tp:taxon-authority><tp:nomenclature-citation-list><tp:nomenclature-citation><tp:taxon-name>
                <tp:taxon-name-part taxon-name-part-type="genus">Anamobaea</tp:taxon-name-part>
              </tp:taxon-name><comment><italic><tp:taxon-name><tp:taxon-name-part taxon-name-part-type="genus" reg="Anamobaea">Anamobaea</tp:taxon-name-part> <tp:taxon-name-part taxon-name-part-type="species" reg="orstedii">orstedii</tp:taxon-name-part></tp:taxon-name></italic></comment></tp:nomenclature-citation><tp:nomenclature-citation><tp:taxon-name>
                <tp:taxon-name-part taxon-name-part-type="genus">Anamobaea</tp:taxon-name-part>
              </tp:taxon-name><comment><italic>Anamöbæa Ørstedii</italic></comment></tp:nomenclature-citation><tp:nomenclature-citation><tp:taxon-name>
                <tp:taxon-name-part taxon-name-part-type="genus" reg="Anamobaea">Anamobaea</tp:taxon-name-part>
              </tp:taxon-name><comment>.— <xref ref-type="bibr" rid="B5994710">Fitzhugh 1989</xref>: 74; <xref ref-type="bibr" rid="B5994603">Capa et al. 2019</xref>: 191–192.</comment></tp:nomenclature-citation><tp:nomenclature-citation><tp:taxon-name>
                <tp:taxon-name-part taxon-name-part-type="genus">Anamobaea</tp:taxon-name-part>
              </tp:taxon-name><comment><bold>Diagnosis (amended)</bold></comment></tp:nomenclature-citation><tp:nomenclature-citation><tp:taxon-name>
                <tp:taxon-name-part taxon-name-part-type="genus">Anamobaea</tp:taxon-name-part>
              </tp:taxon-name><comment><italic>sensu</italic><xref ref-type="bibr" rid="B5994585">Bok et al. (2016)</xref><xref ref-type="bibr" rid="B5994710">Fitzhugh 1989</xref><xref ref-type="bibr" rid="B5994603">Capa et al. 2019</xref></comment></tp:nomenclature-citation></tp:nomenclature-citation-list></tp:nomenclature><tp:treatment-sec sec-type="Taxon discussion"><title>Taxon discussion</title><p><italic><tp:taxon-name><tp:taxon-name-part taxon-name-part-type="genus" reg="Anamobaea">Anamobaea</tp:taxon-name-part></tp:taxon-name></italic> was placed in synonymy with <italic><tp:taxon-name><tp:taxon-name-part taxon-name-part-type="genus" reg="Hypsicomus">Hypsicomus</tp:taxon-name-part></tp:taxon-name></italic> by <xref ref-type="bibr" rid="B5994557">Augener (1925)</xref> and defended by <xref ref-type="bibr" rid="B5994786">Hartman (1959)</xref>. However, <xref ref-type="bibr" rid="B5994901">Perkins (1984)</xref> recognised <italic><tp:taxon-name><tp:taxon-name-part taxon-name-part-type="genus" reg="Anamobaea">Anamobaea</tp:taxon-name-part></tp:taxon-name></italic>, stating that <italic><tp:taxon-name><tp:taxon-name-part taxon-name-part-type="genus" reg="Anamobaea">A.</tp:taxon-name-part> <tp:taxon-name-part taxon-name-part-type="species" reg="orstedii">orstedii</tp:taxon-name-part></tp:taxon-name></italic> has dorsal and ventral basal flanges (as <italic><tp:taxon-name><tp:taxon-name-part taxon-name-part-type="genus" reg="Notaulax">Notaulax</tp:taxon-name-part></tp:taxon-name></italic>), not present in <italic><tp:taxon-name><tp:taxon-name-part taxon-name-part-type="genus" reg="Hypsicomus">Hypsicomus</tp:taxon-name-part></tp:taxon-name></italic>.</p><p><italic><tp:taxon-name><tp:taxon-name-part taxon-name-part-type="genus" reg="Anamobaea">Anamobaea</tp:taxon-name-part></tp:taxon-name></italic>, <italic><tp:taxon-name><tp:taxon-name-part taxon-name-part-type="genus" reg="Hypsicomus">Hypsicomus</tp:taxon-name-part></tp:taxon-name></italic> and <italic><tp:taxon-name><tp:taxon-name-part taxon-name-part-type="genus" reg="Notaulax">Notaulax</tp:taxon-name-part></tp:taxon-name></italic> form part of a well-defined clade, being <italic><tp:taxon-name><tp:taxon-name-part taxon-name-part-type="genus" reg="Anamobaea">Anamobaea</tp:taxon-name-part></tp:taxon-name></italic> plesiomorphic to <italic><tp:taxon-name><tp:taxon-name-part taxon-name-part-type="genus" reg="Notaulax">Notaulax</tp:taxon-name-part></tp:taxon-name></italic> and <italic><tp:taxon-name><tp:taxon-name-part taxon-name-part-type="genus" reg="Hypsicomus">Hypsicomus</tp:taxon-name-part></tp:taxon-name></italic>, the latter two genera being sister taxa, based on the common occurrence of radiolar flanges (<xref ref-type="bibr" rid="B5994710">Fitzhugh 1989</xref>). In a posterior analysis, the three genera were also nested together, but <italic><tp:taxon-name><tp:taxon-name-part taxon-name-part-type="genus" reg="Hypsicomus">Hypsicomus</tp:taxon-name-part></tp:taxon-name></italic> resulted in being plesiomorphic to <italic><tp:taxon-name><tp:taxon-name-part taxon-name-part-type="genus" reg="Anamobaea">Anamobaea</tp:taxon-name-part></tp:taxon-name></italic> and <italic><tp:taxon-name><tp:taxon-name-part taxon-name-part-type="genus" reg="Notaulax">Notaulax</tp:taxon-name-part></tp:taxon-name></italic> (<xref ref-type="bibr" rid="B5994892">Nogueira et al. 2010</xref>).</p><p><italic><tp:taxon-name><tp:taxon-name-part taxon-name-part-type="genus" reg="Anamobaea">Anamobaea</tp:taxon-name-part></tp:taxon-name></italic> is represented by two species worldwide that have been only reported in dead coral masses (bioclaustration). Eight species of <italic><tp:taxon-name><tp:taxon-name-part taxon-name-part-type="genus" reg="Notaulax">Notaulax</tp:taxon-name-part></tp:taxon-name></italic> are known to bioclaustrate into coral masses as well (<xref ref-type="bibr" rid="B5994883">Nishi et al. 2017</xref>, <xref ref-type="bibr" rid="B5995035">Tovar-Hernández et al. 2020</xref>). It is unknown where the substrate of <italic><tp:taxon-name><tp:taxon-name-part taxon-name-part-type="genus" reg="Hypsicomus">Hypsicomus</tp:taxon-name-part> <tp:taxon-name-part taxon-name-part-type="species" reg="stichophthalmos">stichophthalmos</tp:taxon-name-part></tp:taxon-name></italic> Grube, 1863 (<xref ref-type="bibr" rid="B5994741">Grube 1863</xref>) was found.</p><p>Major differences amongst <italic><tp:taxon-name><tp:taxon-name-part taxon-name-part-type="genus" reg="Anamobaea">Anamobaea</tp:taxon-name-part></tp:taxon-name></italic>, <italic><tp:taxon-name><tp:taxon-name-part taxon-name-part-type="genus" reg="Hypsicomus">Hypsicomus</tp:taxon-name-part></tp:taxon-name></italic> and <italic><tp:taxon-name><tp:taxon-name-part taxon-name-part-type="genus" reg="Notaulax">Notaulax</tp:taxon-name-part></tp:taxon-name></italic> are the following: <italic><tp:taxon-name><tp:taxon-name-part taxon-name-part-type="genus" reg="Hypsicomus">Hypsicomus</tp:taxon-name-part></tp:taxon-name></italic> has two pairs of accessory, auriculate lamellae, absent in <italic><tp:taxon-name><tp:taxon-name-part taxon-name-part-type="genus" reg="Anamobaea">Anamobaea</tp:taxon-name-part></tp:taxon-name></italic>. <italic><tp:taxon-name><tp:taxon-name-part taxon-name-part-type="genus" reg="Anamobaea">Anamobaea</tp:taxon-name-part></tp:taxon-name></italic> and <italic><tp:taxon-name><tp:taxon-name-part taxon-name-part-type="genus" reg="Hypsicomus">Hypsicomus</tp:taxon-name-part></tp:taxon-name></italic> have chaetae of collar arranged in a small bunch, whereas in <italic><tp:taxon-name><tp:taxon-name-part taxon-name-part-type="genus" reg="Notaulax">Notaulax</tp:taxon-name-part></tp:taxon-name></italic>, collar chaetal arrangement may be longitudinal, oblique, L-shaped, J-shaped or C-shaped. Members of <italic><tp:taxon-name><tp:taxon-name-part taxon-name-part-type="genus" reg="Anamobaea">Anamobaea</tp:taxon-name-part></tp:taxon-name></italic> do not present radiolar flanges, but these structures are common in <italic><tp:taxon-name><tp:taxon-name-part taxon-name-part-type="genus" reg="Hypsicomus">Hypsicomus</tp:taxon-name-part></tp:taxon-name></italic> and <italic><tp:taxon-name><tp:taxon-name-part taxon-name-part-type="genus" reg="Notaulax">Notaulax</tp:taxon-name-part></tp:taxon-name></italic>, amongst other differences (Table <xref ref-type="table" rid="T5990446">1</xref>).</p><p>The present definition primarily follows <xref ref-type="bibr" rid="B5994710">Fitzhugh (1989)</xref> and <xref ref-type="bibr" rid="B5994603">Capa et al. (2019)</xref>, except for the following: the specimens here examined have 12–16 vacuolated cells in cross section at the base (four or more vacuolated cells in <xref ref-type="bibr" rid="B5994710">Fitzhugh (1989)</xref> and <xref ref-type="bibr" rid="B5994603">Capa et al. (2019)</xref>); the anterior peristomial ring is high, with rounded margin (low, of even height in in <xref ref-type="bibr" rid="B5994710">Fitzhugh 1989</xref> and <xref ref-type="bibr" rid="B5994603">Capa et al. 2019</xref>); dorsal collar margins are not fused to faecal groove (fused to faecal groove in <xref ref-type="bibr" rid="B5994603">Capa et al. 2019</xref>); chaetae form a collar arranged in a small bundle (arrangement not described in <xref ref-type="bibr" rid="B5994710">Fitzhugh 1989</xref> or <xref ref-type="bibr" rid="B5994603">Capa et al. 2019</xref>); mucros of paleate chaetae in abdominal chaetigers are dentate (mucros not described in <xref ref-type="bibr" rid="B5994710">Fitzhugh 1989</xref> and <xref ref-type="bibr" rid="B5994603">Capa et al. 2019</xref>), those mucros from anterior abdominal segments are short (as long as paleae width) while those from posterior abdominal segments are long (longer than three times the width of paleae). Additional features related to radiolar ocelli were based on <xref ref-type="bibr" rid="B5994585">Bok et al. (2016)</xref>.</p></tp:treatment-sec><tp:treatment-sec><!--Section generated to contain objects referenced in tp:taxon-treatment.--><table-wrap id="T5990446" position="float" orientation="portrait"><label>Table 1.</label><caption><p>Comparison of the genera <italic><tp:taxon-name><tp:taxon-name-part taxon-name-part-type="genus" reg="Anamobaea">Anamobaea</tp:taxon-name-part></tp:taxon-name></italic> Krøyer, 1856, <italic><tp:taxon-name><tp:taxon-name-part taxon-name-part-type="genus" reg="Hypsicomus">Hypsicomus</tp:taxon-name-part></tp:taxon-name></italic> Grube, 1870 and <italic><tp:taxon-name><tp:taxon-name-part taxon-name-part-type="genus" reg="Notaulax">Notaulax</tp:taxon-name-part></tp:taxon-name></italic> Tauber, 1879.</p></caption><table rules="all"><tbody><tr><td rowspan="1" colspan="1">
              <bold>Feature</bold>
            </td><td rowspan="1" colspan="1">
              <bold><italic><tp:taxon-name>
                    <tp:taxon-name-part taxon-name-part-type="genus" reg="Anamobaea">Anamobaea</tp:taxon-name-part>
                  </tp:taxon-name></italic></bold>
            </td><td rowspan="1" colspan="1">
              <bold><italic><tp:taxon-name>
                    <tp:taxon-name-part taxon-name-part-type="genus" reg="Hypsicomus">Hypsicomus</tp:taxon-name-part>
                  </tp:taxon-name></italic></bold>
            </td><td rowspan="1" colspan="1">
              <bold><italic><tp:taxon-name>
                    <tp:taxon-name-part taxon-name-part-type="genus" reg="Notaulax">Notaulax</tp:taxon-name-part>
                  </tp:taxon-name></italic></bold>
            </td></tr><tr><td rowspan="1" colspan="1">Palmate membrane</td><td rowspan="1" colspan="1">Present</td><td rowspan="1" colspan="1">Present</td><td rowspan="1" colspan="1">Present</td></tr><tr><td rowspan="1" colspan="1">Radiolar flanges</td><td rowspan="1" colspan="1">Absent</td><td rowspan="1" colspan="1">Present</td><td rowspan="1" colspan="1">Present</td></tr><tr><td rowspan="1" colspan="1">Radiolar ocelli</td><td rowspan="1" colspan="1">Present</td><td rowspan="1" colspan="1">Present</td><td rowspan="1" colspan="1">Present</td></tr><tr><td rowspan="1" colspan="1">Dorsal pinnular appendages</td><td rowspan="1" colspan="1">Present</td><td rowspan="1" colspan="1">Absent</td><td rowspan="1" colspan="1">Absent</td></tr><tr><td rowspan="1" colspan="1">Dorsal lips with radiolar appendages</td><td rowspan="1" colspan="1">Present</td><td rowspan="1" colspan="1">Present</td><td rowspan="1" colspan="1">Present</td></tr><tr><td rowspan="1" colspan="1">Ventral lips</td><td rowspan="1" colspan="1">Present</td><td rowspan="1" colspan="1">Present</td><td rowspan="1" colspan="1">Present</td></tr><tr><td rowspan="1" colspan="1">Paralel lamellae</td><td rowspan="1" colspan="1">Present</td><td rowspan="1" colspan="1">Present</td><td rowspan="1" colspan="1">Present</td></tr><tr><td rowspan="1" colspan="1">Ventral sacs</td><td rowspan="1" colspan="1">Present</td><td rowspan="1" colspan="1">Present</td><td rowspan="1" colspan="1">Present</td></tr><tr><td rowspan="1" colspan="1">Peristomial eyes</td><td rowspan="1" colspan="1">Absent</td><td rowspan="1" colspan="1">?</td><td rowspan="1" colspan="1">Absent</td></tr><tr><td rowspan="1" colspan="1">Anterior margin of anterior peristomial ring</td><td rowspan="1" colspan="1">High, triangular, ventrally longer (present study) <italic>versus</italic> low, of even height all around (<xref ref-type="bibr" rid="B5994710">Fitzhugh 1989</xref>)</td><td rowspan="1" colspan="1">Low, of even height all around (<xref ref-type="bibr" rid="B5994710">Fitzhugh 1989</xref>)</td><td rowspan="1" colspan="1">Low, of even height all around (<xref ref-type="bibr" rid="B5994710">Fitzhugh 1989</xref>, <xref ref-type="bibr" rid="B5994603">Capa et al. 2019</xref>) <italic>versus</italic> high, rounded, slightly longer ventrally (<xref ref-type="bibr" rid="B5995035">Tovar-Hernández et al. 2020</xref>, present study)</td></tr><tr><td rowspan="1" colspan="1">Flanges on base of radiolar crown</td><td rowspan="1" colspan="1">Present, dorsal and ventrally, erect, prominent</td><td rowspan="1" colspan="1">Absent</td><td rowspan="1" colspan="1">Present, dorsal and ventrally, less developed than <italic><tp:taxon-name><tp:taxon-name-part taxon-name-part-type="genus" reg="Anamobaea">Anamobaea</tp:taxon-name-part></tp:taxon-name></italic></td></tr><tr><td rowspan="1" colspan="1">Accessory lamellae</td><td rowspan="1" colspan="1">Absent</td><td rowspan="1" colspan="1">Present, dorsal pair curved, rounded distally; ventral pair collar-like</td><td rowspan="1" colspan="1">Absent</td></tr><tr><td rowspan="1" colspan="1">Arrangement of chaetae in collar fascicle</td><td rowspan="1" colspan="1">In a bunch</td><td rowspan="1" colspan="1">In a bunch</td><td rowspan="1" colspan="1">Longitudinal, oblique, L-shaped, J-shaped, C-shaped</td></tr><tr><td rowspan="1" colspan="1">Number of thoracic chaetigers</td><td rowspan="1" colspan="1">20 to 73 (usually near 50)</td><td rowspan="1" colspan="1">9–13 (<italic><tp:taxon-name><tp:taxon-name-part taxon-name-part-type="genus" reg="Hypsicomus">H.</tp:taxon-name-part> <tp:taxon-name-part taxon-name-part-type="species" reg="stichophthalmos">stichophthalmos</tp:taxon-name-part></tp:taxon-name></italic> (<xref ref-type="bibr" rid="B5994741">Grube 1863</xref>)</td><td rowspan="1" colspan="1">Usually 8, but <xref ref-type="bibr" rid="B5994683">Capa and Murray (2015)</xref> reported 8–26 in <italic><tp:taxon-name><tp:taxon-name-part taxon-name-part-type="genus" reg="Notaulax">N.</tp:taxon-name-part></tp:taxon-name></italic> sp. 3</td></tr><tr><td rowspan="1" colspan="1">Thoracic tori</td><td rowspan="1" colspan="1">Contacting ventral shields</td><td rowspan="1" colspan="1">Not contacting ventral shields</td><td rowspan="1" colspan="1">Contacting ventral shields</td></tr><tr><td rowspan="1" colspan="1">Mucro of thoracic paleate chaetae</td><td rowspan="1" colspan="1">Absent</td><td rowspan="1" colspan="1">Absent or present</td><td rowspan="1" colspan="1">Absent or reminiscent</td></tr><tr><td rowspan="1" colspan="1">Abdominal chaetae</td><td rowspan="1" colspan="1"><italic>Anterior abdomen</italic>: modified, elongate, narrowly hooded; and paleate with short mucros (as long as paleae width)<break/><italic>Posterior abdomen</italic>: modified, elongate, narrowly-hooded chaetae; and palea with long mucros (longer than three times the palea width) and spherical palea</td><td rowspan="1" colspan="1"><italic>Anterior abdomen</italic>: elongate, narrowly hooded; and paleate with short mucros (as long as paleae width)<break/><italic>Posterior abdomen</italic>: modified, elongate, narrowly hooded chaetae; ? not described</td><td rowspan="1" colspan="1"><italic>Anterior abdomen</italic>: elongate, narrowly hooded; and paleate with short mucros (as long as paleae width)<break/><italic>Posterior abdomen</italic>: modified, elongate, narrowly-hooded chaetae; and paleate chaetae with long mucros (longer than three times the paleae width) and spherical or oval paleae</td></tr><tr><td rowspan="1" colspan="1">Reproduction</td><td rowspan="1" colspan="1">Simultaneous hermaphroditism</td><td rowspan="1" colspan="1">?</td><td rowspan="1" colspan="1">Gonochorism</td></tr></tbody></table></table-wrap></tp:treatment-sec><ref-list><ref id="B5994710"><element-citation xmlns:xlink="http://www.w3.org/1999/xlink" publication-type="article" xlink:type="simple"><person-group person-group-type="author"><name name-style="western"><surname>Fitzhugh</surname><given-names>K.</given-names></name></person-group><year>1989</year><article-title>A systematic revision of the <tp:taxon-name><tp:taxon-name-part taxon-name-part-type="family">Sabellidae</tp:taxon-name-part></tp:taxon-name>-<tp:taxon-name><tp:taxon-name-part taxon-name-part-type="family">Caobangiidae</tp:taxon-name-part></tp:taxon-name>-<tp:taxon-name><tp:taxon-name-part taxon-name-part-type="family">Sabellongidae</tp:taxon-name-part></tp:taxon-name> complex (<tp:taxon-name><tp:taxon-name-part taxon-name-part-type="phylum">Annelida</tp:taxon-name-part></tp:taxon-name>: <tp:taxon-name><tp:taxon-name-part taxon-name-part-type="class">Polychaeta</tp:taxon-name-part></tp:taxon-name></article-title><source>Bulletin of the American Museum of Natural History</source><volume>192</volume><fpage>1</fpage><lpage>104</lpage><uri xlink:type="simple">http://hdl.handle.net/2246/881</uri></element-citation></ref><ref id="B5994603"><element-citation xmlns:xlink="http://www.w3.org/1999/xlink" publication-type="chapter" xlink:type="simple"><person-group person-group-type="author"><name name-style="western"><surname>Capa</surname><given-names>M.</given-names></name><name name-style="western"><surname>Giangrande</surname><given-names>A.</given-names></name><name name-style="western"><surname>Nogueira</surname><given-names>J. M.M.</given-names></name><name name-style="western"><surname>Tovar-Hernández</surname><given-names>M. A.</given-names></name></person-group><year>2019</year><chapter-title><tp:taxon-name><tp:taxon-name-part taxon-name-part-type="family">Sabellidae</tp:taxon-name-part></tp:taxon-name> Latreille, 1825</chapter-title><person-group person-group-type="editor"><name name-style="western"><surname>Purschke</surname><given-names>G.</given-names></name><name name-style="western"><surname>Böggemann</surname><given-names>M.</given-names></name><name name-style="western"><surname>Westheide</surname><given-names>W.</given-names></name></person-group><source>Handbook of Zoology, <tp:taxon-name><tp:taxon-name-part taxon-name-part-type="phylum">Annelida</tp:taxon-name-part></tp:taxon-name></source><volume>2</volume><publisher-name>De Gruyter</publisher-name><publisher-loc>Germany</publisher-loc><isbn>978-3-11-029147-6</isbn></element-citation></ref><ref id="B5994585"><element-citation xmlns:xlink="http://www.w3.org/1999/xlink" publication-type="article" xlink:type="simple"><person-group person-group-type="author"><name name-style="western"><surname>Bok</surname><given-names>Michael J.</given-names></name><name name-style="western"><surname>Capa</surname><given-names>María</given-names></name><name name-style="western"><surname>Nilsson</surname><given-names>Dan-Eric</given-names></name></person-group><year>2016</year><article-title>Here, There and Everywhere: The Radiolar Eyes of Fan Worms (<tp:taxon-name><tp:taxon-name-part taxon-name-part-type="phylum">Annelida</tp:taxon-name-part></tp:taxon-name>, <tp:taxon-name><tp:taxon-name-part taxon-name-part-type="family">Sabellidae</tp:taxon-name-part></tp:taxon-name>)</article-title><source>Integrative and Comparative Biology</source><volume>56</volume><issue>5</issue><fpage>784</fpage><lpage>795</lpage><pub-id pub-id-type="doi">10.1093/icb/icw089</pub-id></element-citation></ref><ref id="B5994557"><element-citation xmlns:xlink="http://www.w3.org/1999/xlink" publication-type="article" xlink:type="simple"><person-group person-group-type="author"><name name-style="western"><surname>Augener</surname><given-names>H.</given-names></name></person-group><year>1925</year><article-title>Über westindische und einige andere Polychaeten-Typen von Grube (Oersted), Krøyer, Mörch und Schmarda.</article-title><source>Publikationer fra Universitetets Zoologiske Museum Kobenhavn</source><volume>39</volume><fpage>1</fpage><lpage>47</lpage></element-citation></ref><ref id="B5994786"><element-citation xmlns:xlink="http://www.w3.org/1999/xlink" publication-type="article" xlink:type="simple"><person-group person-group-type="author"><name name-style="western"><surname>Hartman</surname><given-names>O.</given-names></name></person-group><year>1959</year><article-title>Catalogue of the polychaetous annelids of the world, Part 2</article-title><source>Allan Hancock Foundation Occasional Paper</source><volume>23</volume><fpage>355</fpage><lpage>628</lpage><uri xlink:type="simple">http://digitallibrary.usc.edu/cdm/ref/collection/p15799coll82/id/19573</uri></element-citation></ref><ref id="B5994901"><element-citation xmlns:xlink="http://www.w3.org/1999/xlink" publication-type="article" xlink:type="simple"><person-group person-group-type="author"><name name-style="western"><surname>Perkins</surname><given-names>T. H.</given-names></name></person-group><year>1984</year><article-title>Revision of <italic><tp:taxon-name><tp:taxon-name-part taxon-name-part-type="genus" reg="Demonax">Demonax</tp:taxon-name-part></tp:taxon-name></italic> Kinberg, <italic><tp:taxon-name><tp:taxon-name-part taxon-name-part-type="genus" reg="Hypsicomus">Hypsicomus</tp:taxon-name-part></tp:taxon-name></italic> Grube, and <italic><tp:taxon-name><tp:taxon-name-part taxon-name-part-type="genus" reg="Notaulax">Notaulax</tp:taxon-name-part></tp:taxon-name></italic> Tauber, with a review of <italic><tp:taxon-name><tp:taxon-name-part taxon-name-part-type="genus" reg="Megalomma">Megalomma</tp:taxon-name-part></tp:taxon-name></italic> Johansson from Florida (<tp:taxon-name><tp:taxon-name-part taxon-name-part-type="class">Polychaeta</tp:taxon-name-part></tp:taxon-name>: <tp:taxon-name><tp:taxon-name-part taxon-name-part-type="family">Sabellidae</tp:taxon-name-part></tp:taxon-name></article-title><source>Proceedings of the Biological Society of Washington</source><volume>97</volume><issue>2</issue><fpage>285</fpage><lpage>368</lpage><uri xlink:type="simple">http://biodiversitylibrary.org/page/34553607</uri></element-citation></ref><ref id="B5994892"><element-citation xmlns:xlink="http://www.w3.org/1999/xlink" publication-type="article" xlink:type="simple"><person-group person-group-type="author"><name name-style="western"><surname>Nogueira</surname><given-names>J. M.M.</given-names></name><name name-style="western"><surname>Fitzhugh</surname><given-names>K.</given-names></name><name name-style="western"><surname>Rossi</surname><given-names>M. C.S.</given-names></name></person-group><year>2010</year><article-title>A new genus and new species of fan worms (<tp:taxon-name><tp:taxon-name-part taxon-name-part-type="class">Polychaeta</tp:taxon-name-part></tp:taxon-name>: <tp:taxon-name><tp:taxon-name-part taxon-name-part-type="family">Sabellidae</tp:taxon-name-part></tp:taxon-name>) from Atlantic and Pacific Oceans-the formal treatment of taxon names as explanatory hypotheses</article-title><source>Zootaxa</source><volume>2603</volume><fpage>1</fpage><lpage>52</lpage><pub-id pub-id-type="doi">10.11646/zootaxa.2603.1.1</pub-id></element-citation></ref><ref id="B5994883"><element-citation xmlns:xlink="http://www.w3.org/1999/xlink" publication-type="article" xlink:type="simple"><person-group person-group-type="author"><name name-style="western"><surname>Nishi</surname><given-names>E.</given-names></name><name name-style="western"><surname>Gil</surname><given-names>J.</given-names></name><name name-style="western"><surname>Tanaka</surname><given-names>K.</given-names></name><name name-style="western"><surname>Kupriyanova</surname><given-names>E. K.</given-names></name></person-group><year>2017</year><article-title><italic><tp:taxon-name><tp:taxon-name-part taxon-name-part-type="genus" reg="Notaulax">Notaulax</tp:taxon-name-part> <tp:taxon-name-part taxon-name-part-type="species" reg="yamasui">yamasui</tp:taxon-name-part></tp:taxon-name></italic> sp. n. (<tp:taxon-name><tp:taxon-name-part taxon-name-part-type="phylum">Annelida</tp:taxon-name-part></tp:taxon-name>, <tp:taxon-name><tp:taxon-name-part taxon-name-part-type="family">Sabellidae</tp:taxon-name-part></tp:taxon-name>) from Okinawa and Ogasawara, Japan, with notes on its ecology.</article-title><source>ZooKeys</source><volume>660</volume><fpage>1</fpage><lpage>16</lpage><pub-id pub-id-type="doi">10.3897/zookeys.660.11228</pub-id></element-citation></ref><ref id="B5995035"><element-citation xmlns:xlink="http://www.w3.org/1999/xlink" publication-type="article" xlink:type="simple"><person-group person-group-type="author"><name name-style="western"><surname>Tovar-Hernández</surname><given-names>M. A.</given-names></name><name name-style="western"><surname>ten Hove</surname><given-names>H. A.</given-names></name><name name-style="western"><surname>Vinn</surname><given-names>O.</given-names></name><name name-style="western"><surname>Zatoń</surname><given-names>M.</given-names></name><name name-style="western"><surname>de León-González</surname><given-names>J. A.</given-names></name><name name-style="western"><surname>García-Garza</surname><given-names>M. E.</given-names></name></person-group><year>2020</year><article-title>Fan worms (<tp:taxon-name><tp:taxon-name-part taxon-name-part-type="phylum">Annelida</tp:taxon-name-part></tp:taxon-name>: <tp:taxon-name><tp:taxon-name-part taxon-name-part-type="family">Sabellidae</tp:taxon-name-part></tp:taxon-name>) from Indonesia collected by the Snellius II Expedition (1984) with the descriptions of three new species and tube microstructure</article-title><source>PeerJ</source><volume>8</volume><issue>e9692</issue><fpage>1</fpage><lpage>72</lpage><pub-id pub-id-type="doi">10.7717/peerj.9692</pub-id></element-citation></ref><ref id="B5994741"><element-citation xmlns:xlink="http://www.w3.org/1999/xlink" publication-type="article" xlink:type="simple"><person-group person-group-type="author"><name name-style="western"><surname>Grube</surname><given-names>A. E.</given-names></name></person-group><year>1863</year><article-title>Vortrage die Eigenthuemlichkeiten des Koerperbaues, die Systematik und die Verbreitung der Sabellen</article-title><source>Jahres-Bericht der Schlesischen Gesellschaft fr Vaterlndische Cultur Breslau</source><volume>40</volume><fpage>44</fpage><lpage>46</lpage></element-citation></ref><ref id="B5994683"><element-citation xmlns:xlink="http://www.w3.org/1999/xlink" publication-type="article" xlink:type="simple"><person-group person-group-type="author"><name name-style="western"><surname>Capa</surname><given-names>M.</given-names></name><name name-style="western"><surname>Murray</surname><given-names>A.</given-names></name></person-group><year>2015</year><article-title>A taxonomic guide to the fanworms (<tp:taxon-name><tp:taxon-name-part taxon-name-part-type="family">Sabellidae</tp:taxon-name-part></tp:taxon-name>, <tp:taxon-name><tp:taxon-name-part taxon-name-part-type="phylum">Annelida</tp:taxon-name-part></tp:taxon-name>) of Lizard Island, Great Barrier Reef, Australia, including new species and new records</article-title><source>Zootaxa</source><volume>4019</volume><issue>1</issue><fpage>98</fpage><lpage>167</lpage><pub-id pub-id-type="doi">10.11646/zootaxa.4019.1.8</pub-id></element-citation></ref></ref-list></tp:taxon-treatment>
