# Supplementary material for: Sclerozoan and fouling sabellid worms (Annelida: Sabellidae) from Mexico with the establishment of two new species
Source: Biodivers Data J. 2020 Oct 8;8:e57471. doi: 10.3897/BDJ.8.e57471 (PMC7561612; doi:10.3897/BDJ.8.e57471)
Supplement: XML Treatment for Anamobaea orstedii [file BDJ.8.e57471-treatment2.xml]

<!DOCTYPE tp:taxon-treatment
  PUBLIC "-//TaxonX//DTD Taxonomic Treatment Publishing DTD v0 20100105//EN" "tax-treatment-NSO.dtd">
<tp:taxon-treatment xmlns:tp="http://www.plazi.org/taxpub"><tp:treatment-meta><mixed-citation publication-type="journal"><person-group><name><surname>Tovar-Hernández</surname><given-names>María Ana Ana</given-names></name><name><surname>García-Garza</surname><given-names>María Elena</given-names></name><name><surname>de León-González</surname><given-names>Jesús Angel</given-names></name></person-group><article-title>Sclerozoan and fouling sabellid worms (<tp:taxon-name><tp:taxon-name-part taxon-name-part-type="phylum">Annelida</tp:taxon-name-part></tp:taxon-name>: <tp:taxon-name><tp:taxon-name-part taxon-name-part-type="family">Sabellidae</tp:taxon-name-part></tp:taxon-name>) from Mexico with the establishment of two new species</article-title><source>Biodivers Data J</source><day>08</day><month>10</month><year>2020</year><volume>8</volume><pub-id pub-id-type="doi">10.3897/BDJ.8.e57471</pub-id></mixed-citation></tp:treatment-meta><tp:nomenclature><tp:taxon-name><object-id xmlns:xlink="http://www.w3.org/1999/xlink" content-type="arpha" xlink:type="simple">09F3CDE6-9866-577E-AA96-2EA77D085505</object-id><tp:taxon-name-part taxon-name-part-type="genus">Anamobaea</tp:taxon-name-part> <tp:taxon-name-part taxon-name-part-type="species">orstedii</tp:taxon-name-part></tp:taxon-name><tp:taxon-authority>Krøyer, 1856</tp:taxon-authority><tp:nomenclature-citation-list><tp:nomenclature-citation><tp:taxon-name><tp:taxon-name-part taxon-name-part-type="genus">Anamobaea</tp:taxon-name-part> <tp:taxon-name-part taxon-name-part-type="species">orstedii</tp:taxon-name-part></tp:taxon-name><comment><italic>Anamöbæa Ørstedii</italic></comment></tp:nomenclature-citation><tp:nomenclature-citation><tp:taxon-name><tp:taxon-name-part taxon-name-part-type="genus" reg="Anamobaea">Anamobaea</tp:taxon-name-part> <tp:taxon-name-part taxon-name-part-type="species" reg="orstedii">orstedi.</tp:taxon-name-part></tp:taxon-name><comment>— <xref ref-type="bibr" rid="B5994812">Humman and Deloach 2001</xref>: 155; <xref ref-type="bibr" rid="B5994960">San Martín et al. 1994</xref>: 556, fig. 1A–I; <xref ref-type="bibr" rid="B5995055">Tovar-Hernández and Salazar-Vallejo 2006</xref>: 27–30, figs. 1–2.</comment></tp:nomenclature-citation></tp:nomenclature-citation-list></tp:nomenclature><tp:treatment-sec sec-type="materials"><title>Materials</title><list list-type="alpha-lower" list-content="occurrences"><list-item><p><bold>Type status:</bold> <named-content xmlns:xlink="http://www.w3.org/1999/xlink" content-type="dwc:typeStatus" xlink:type="simple">Other material</named-content>. <bold>Occurrence:</bold> catalogNumber: <named-content xmlns:xlink="http://www.w3.org/1999/xlink" content-type="dwc:catalogNumber" xlink:type="simple">UANL 8133</named-content>; recordedBy: <named-content xmlns:xlink="http://www.w3.org/1999/xlink" content-type="dwc:recordedBy" xlink:type="simple">Luis Fernando Carrera-Parra, Isabel Cristina Molina-Acevedo, Tulio Fabio Villalobos-Guerrero, Sergio I. Salazar-Vallejo</named-content>; individualCount: <named-content xmlns:xlink="http://www.w3.org/1999/xlink" content-type="dwc:individualCount" xlink:type="simple">8</named-content>; sex: <named-content xmlns:xlink="http://www.w3.org/1999/xlink" content-type="dwc:sex" xlink:type="simple">Hermaphrodite</named-content>; lifeStage: <named-content xmlns:xlink="http://www.w3.org/1999/xlink" content-type="dwc:lifeStage" xlink:type="simple">Adult</named-content>; reproductiveCondition: <named-content xmlns:xlink="http://www.w3.org/1999/xlink" content-type="dwc:reproductiveCondition" xlink:type="simple">Ripe</named-content>; <bold>Taxon:</bold> phylum: <named-content xmlns:xlink="http://www.w3.org/1999/xlink" content-type="dwc:phylum" xlink:type="simple"><tp:taxon-name><tp:taxon-name-part taxon-name-part-type="phylum">Annelida</tp:taxon-name-part></tp:taxon-name></named-content>; class: <named-content xmlns:xlink="http://www.w3.org/1999/xlink" content-type="dwc:class" xlink:type="simple"><tp:taxon-name><tp:taxon-name-part taxon-name-part-type="class">Polychaeta</tp:taxon-name-part></tp:taxon-name></named-content>; order: <named-content xmlns:xlink="http://www.w3.org/1999/xlink" content-type="dwc:order" xlink:type="simple"><tp:taxon-name><tp:taxon-name-part taxon-name-part-type="order">Sabellida</tp:taxon-name-part></tp:taxon-name> Levinsen, 1883</named-content>; family: <named-content xmlns:xlink="http://www.w3.org/1999/xlink" content-type="dwc:family" xlink:type="simple"><tp:taxon-name><tp:taxon-name-part taxon-name-part-type="family">Sabellidae</tp:taxon-name-part></tp:taxon-name> Latreille, 1825</named-content>; genus: <named-content xmlns:xlink="http://www.w3.org/1999/xlink" content-type="dwc:genus" xlink:type="simple"><tp:taxon-name><tp:taxon-name-part taxon-name-part-type="genus">Anamobaea</tp:taxon-name-part></tp:taxon-name> Krøyer, 1856</named-content>; specificEpithet: <named-content xmlns:xlink="http://www.w3.org/1999/xlink" content-type="dwc:specificEpithet" xlink:type="simple"><italic><tp:taxon-name><tp:taxon-name-part taxon-name-part-type="genus" reg="Anamobaea"/><tp:taxon-name-part taxon-name-part-type="species" reg="orstedii">orstedii</tp:taxon-name-part></tp:taxon-name></italic> Krøyer, 1856</named-content>; <bold>Location:</bold> higherGeography: <named-content xmlns:xlink="http://www.w3.org/1999/xlink" content-type="dwc:higherGeography" xlink:type="simple">Atlantic Ocean</named-content>; continent: <named-content xmlns:xlink="http://www.w3.org/1999/xlink" content-type="dwc:continent" xlink:type="simple">America</named-content>; waterBody: <named-content xmlns:xlink="http://www.w3.org/1999/xlink" content-type="dwc:waterBody" xlink:type="simple">Gulf of Mexico</named-content>; islandGroup: <named-content xmlns:xlink="http://www.w3.org/1999/xlink" content-type="dwc:islandGroup" xlink:type="simple">Sistema Arrecifal Veracruzano</named-content>; country: <named-content xmlns:xlink="http://www.w3.org/1999/xlink" content-type="dwc:country" xlink:type="simple">México</named-content>; countryCode: <named-content xmlns:xlink="http://www.w3.org/1999/xlink" content-type="dwc:countryCode" xlink:type="simple">MX</named-content>; stateProvince: <named-content xmlns:xlink="http://www.w3.org/1999/xlink" content-type="dwc:stateProvince" xlink:type="simple">Veracruz de Ignacio de la Llave</named-content>; municipality: <named-content xmlns:xlink="http://www.w3.org/1999/xlink" content-type="dwc:municipality" xlink:type="simple">Veracruz</named-content>; locality: <named-content xmlns:xlink="http://www.w3.org/1999/xlink" content-type="dwc:locality" xlink:type="simple">Isla Verde</named-content>; maximumDepthInMeters: <named-content xmlns:xlink="http://www.w3.org/1999/xlink" content-type="dwc:maximumDepthInMeters" xlink:type="simple">1 m</named-content>; decimalLatitude: <named-content xmlns:xlink="http://www.w3.org/1999/xlink" content-type="dwc:decimalLatitude" xlink:type="simple">19.201191</named-content>; decimalLongitude: <named-content xmlns:xlink="http://www.w3.org/1999/xlink" content-type="dwc:decimalLongitude" xlink:type="simple">-96.065768</named-content>; <bold>Identification:</bold> identifiedBy: <named-content xmlns:xlink="http://www.w3.org/1999/xlink" content-type="dwc:identifiedBy" xlink:type="simple">María Ana Tovar-Hernández</named-content>; <bold>Event:</bold> samplingProtocol: <named-content xmlns:xlink="http://www.w3.org/1999/xlink" content-type="dwc:samplingProtocol" xlink:type="simple">By hand</named-content>; eventDate: <named-content xmlns:xlink="http://www.w3.org/1999/xlink" content-type="dwc:eventDate" xlink:type="simple">27March 2015</named-content>; year: <named-content xmlns:xlink="http://www.w3.org/1999/xlink" content-type="dwc:year" xlink:type="simple">2015</named-content>; month: <named-content xmlns:xlink="http://www.w3.org/1999/xlink" content-type="dwc:month" xlink:type="simple">03</named-content>; day: <named-content xmlns:xlink="http://www.w3.org/1999/xlink" content-type="dwc:day" xlink:type="simple">27</named-content>; habitat: <named-content xmlns:xlink="http://www.w3.org/1999/xlink" content-type="dwc:habitat" xlink:type="simple">Dead coral</named-content>; <bold>Record Level:</bold> language: <named-content xmlns:xlink="http://www.w3.org/1999/xlink" content-type="dwc:language" xlink:type="simple">Spanish</named-content>; institutionID: <named-content xmlns:xlink="http://www.w3.org/1999/xlink" content-type="dwc:institutionID" xlink:type="simple">Universidad Autónoma de Nuevo León</named-content>; collectionID: <named-content xmlns:xlink="http://www.w3.org/1999/xlink" content-type="dwc:collectionID" xlink:type="simple">Colección Poliquetológica, Universidad Autónoma de Nuevo León</named-content>; institutionCode: <named-content xmlns:xlink="http://www.w3.org/1999/xlink" content-type="dwc:institutionCode" xlink:type="simple">UANL</named-content>; collectionCode: <named-content xmlns:xlink="http://www.w3.org/1999/xlink" content-type="dwc:collectionCode" xlink:type="simple">UANL, NL INV 0002-05-09</named-content></p></list-item></list></tp:treatment-sec><tp:treatment-sec sec-type="Description"><title>Description</title><p>Figures 1–5</p><p><italic>Body shape and size</italic>. Specimens fairly large and plump on thorax, flattened dorso-ventrally in thorax (Fig. <xref ref-type="fig" rid="F5990485">2</xref>B), pyriform abdomen in transversal section (Fig. <xref ref-type="fig" rid="F5990489">3</xref>K). Body length 10–42 mm (n = 5, all lacking posterior abdomen), width 1.5–4 mm.</p><p><italic>Radiolar crown.</italic> Length 6–17 mm with 15–20 pairs of radioles. Base of radiolar crown (basal lamina) smooth, long, as long as the length of eight thoracic segments in largest specimens. Erect, prominent dorsal and ventral flanges (Fig. <xref ref-type="fig" rid="F5990485">2</xref>A–F and Fig. <xref ref-type="fig" rid="F5990489">3</xref>A–B). Dorsal flanges forming a broad and deep canal from the base of dorsalmost radioles until base of posterior peristomial ring collar (Fig. <xref ref-type="fig" rid="F5990485">2</xref>C and Fig. <xref ref-type="fig" rid="F5990489">3</xref>B). Ventral flanges with an anterior digitiform lobe overlapped (Fig. <xref ref-type="fig" rid="F5990485">2</xref>A) and exposing the base of parallel lamellae. Radioles united by a palmate membrane as long as two times the length of base of crown or basal lamina (Fig. <xref ref-type="fig" rid="F5990485">2</xref>F). Radiolar skeleton composed of 12–16 cells in cross section at the base (Fig. <xref ref-type="fig" rid="F5990489">3</xref>F), then decreasing in number towards mid-radiolar length (Fig. <xref ref-type="fig" rid="F5990489">3</xref>J). Longest pinnules located at three quarters of the radiolar crown length. Radiolar tips filiform, occupying the space of 5–8 pinnules, without flanges (Fig. <xref ref-type="fig" rid="F5990493">4</xref>H). Ocelli in both sides of the outside of radioles (Fig. <xref ref-type="fig" rid="F5990489">3</xref>G–I). Dorsal most radioles with ocelli in groups of 15–22: basal ocelli distributed in two irregular rows (Fig. <xref ref-type="fig" rid="F5990489">3</xref>H), distal ocelli forms only one row (Fig. <xref ref-type="fig" rid="F5990489">3</xref>I). Ventral radioles with 5–10 ocelli in a single row. Dorsal lips long, erect, triangular (Fig. <xref ref-type="fig" rid="F5990489">3</xref>E) with mid-rib (radiolar appendage). Dorsal pinnular appendages present, short. Dorsal lips longer than palmate membrane, reaching the basalmost radiolar ocelli. Ventral lips small, folded and joining radiolar lobes near origin of first ventral radiole. Ventral radiolar appendages absent.</p><p><italic><tp:taxon-name><tp:taxon-name-part taxon-name-part-type="genus" reg="Peristomium">Peristomium</tp:taxon-name-part></tp:taxon-name></italic>. Anterior peristomial ring high, as long as the length of three thoracic segments, with rounded margin (Fig. <xref ref-type="fig" rid="F5990493">4</xref>A–B, crown removed). Posterior peristomial ring collar: dorsal margins shallow, not fused to faecal groove (Fig. <xref ref-type="fig" rid="F5990489">3</xref>B); ventral margins forming two nearly triangular lappets (Fig. <xref ref-type="fig" rid="F5990485">2</xref>A and D), not overlapped (whereas relaxed or contracted). Parallel lamellae and ventral sacs present (Fig. <xref ref-type="fig" rid="F5990489">3</xref>D). Ventral sacs rounded, inflated and exposed outside ventral basal flanges of crown, in some specimens full of sand (Fig. <xref ref-type="fig" rid="F5990489">3</xref>A and D). Dorsal margin of anterior peristomial ring exposed above collar margin (posterior peristomial ring), triangular, divided by faecal groove (Fig. <xref ref-type="fig" rid="F5990489">3</xref>B).</p><p><italic>Thorax.</italic> Chaetigers very numerous (20–54 chaetigers). Ventral shield of collar rectangular, longer and broader than following shields (Fig. <xref ref-type="fig" rid="F5990485">2</xref>A). Collar chaetae arranged in a bunch (Fig. <xref ref-type="fig" rid="F5990493">4</xref>A) of short, spine-like with symmetrical hoods (Fig. <xref ref-type="fig" rid="F5990493">4</xref>D). Ventral shields of chaetigers 2–8 rectangular, swollen (Fig. <xref ref-type="fig" rid="F5990485">2</xref>A). Superior notochaetae spine-like, short, 3–4 per group (Fig. <xref ref-type="fig" rid="F5990497">5</xref>A). Inferior notochaetae paleate, symmetrical (Fig. <xref ref-type="fig" rid="F5990493">4</xref>E) or asymmetrical (Fig. <xref ref-type="fig" rid="F5990497">5</xref>B), arranged in two transverse rows, each row with 3–4 chaetae (Fig. <xref ref-type="fig" rid="F5990497">5</xref>A). Tori not contacting ventrals shields (Fig. <xref ref-type="fig" rid="F5990485">2</xref>A). Uncini avicular, with minute, equal-size teeth covering half of the crest (Fig. <xref ref-type="fig" rid="F5990497">5</xref>E), breast well developed, handle as long as two times the length of crest (Fig. <xref ref-type="fig" rid="F5990493">4</xref>I). Companion chaetae with symmetrical tips as teardrop-shaped membranes (Fig. <xref ref-type="fig" rid="F5990493">4</xref>I, Fig. <xref ref-type="fig" rid="F5990497">5</xref>D), shaft not longer than uncini. Posterior segments with brown blood vessels dorsally, forming rectangular, sinuous nets seen in both alive and fixed material (Fig. <xref ref-type="fig" rid="F5990489">3</xref>C).</p><p><italic>Abdomen</italic>. Number of chaetigers not fully determined (incomplete specimens, the longest with 124 segments). Segments with brown blood vessels dorsally, forming rectangular, sinuous nets (Fig. <xref ref-type="fig" rid="F5990489">3</xref>C). Neurochaetal fascicles in two transverse rows. Anterior abdominal segments with anterior and posterior rows of paleate chaetae with dentate mucros (Fig. <xref ref-type="fig" rid="F5990493">4</xref>G and Fig. <xref ref-type="fig" rid="F5990497">5</xref>C), mucros short (as long as paleae width) being fragile and broken in many paleae (Fig. <xref ref-type="fig" rid="F5990497">5</xref>C) and modified, elongate, narrowly-hooded chaetae (Fig. <xref ref-type="fig" rid="F5990493">4</xref>K). Posterior abdominal segments with paleae with long mucros (more than three times the width of paleae) (Fig. <xref ref-type="fig" rid="F5990493">4</xref>G) and modified, elongate, narrowly-hooded chaetae. Uncini avicular, with 30–37 rows of equal-sized teeth covering 3/4 of the crest length (Fig. <xref ref-type="fig" rid="F5990497">5</xref>F), breast well developed (Fig. <xref ref-type="fig" rid="F5990493">4</xref>J), handles as long as crest. Pygidium not examined (specimens lacking the last segments of abdomen, near pygidium).</p><p><italic>Variation.</italic> One large specimen (44 thoracic chaetigers, 3.5 mm width) with a regenerating radiolar crown: it is short, measuring only 6 mm in length with 18 pairs of radioles, all unequal in length. This regenerating crown has a palmate membrane well developed and dorsal radioles with rows of 8–14 ocelli, whereas ventral radioles have 5–6 ocelli.</p><p><italic>Colour in live specimens</italic>. Radiolar crown with red and white bands <italic>in situ</italic> (Fig. <xref ref-type="fig" rid="F5990481">1</xref>). Under light microscopy, base of radiolar crown translucent. Basal half of radiolar crown red with a translucent palmate membrane and red radiolar ocelli. Distal half of radiolar crown with alternate white and red bands. Ventral lappets of posterior peristomial ring collar and lateral margin of anterior peristomial ring red. Body yellow with ventral shields and lateral margins of the body whitish. Anterior thoracic segments with narrow, red, transversal lines between each torus.</p><p><italic>Colour in preserved specimens.</italic> Palmate membrane white. Basal half of crown with radioles brown to orange containing rows of brown ocelli. Distal half of crown with whitish radioles. Radiolar tips white. Ventral lappets with large, orange spots each. Whitish ventral sacs. Segments from mid-thorax with two brown, sinuous blood vessels dorsally forming a nearly-rectangular shape. Some abdominal segments with brown, sinuous blood vessels forming a rectangular shape dorsally.</p><p><italic>Tubes.</italic> Tubes embedded in dead coral seem like wooden trunks with a strong consistency, composed of an external wide bark-like layer and several thin, golden internal layers.</p></tp:treatment-sec><tp:treatment-sec sec-type="Diagnosis"><title>Diagnosis</title><p>Base of the radiolar crown smooth (basal lamina) with prominent, erect, dorsal and ventral flanges. Collar chaetae arranged in a bunch. Ocelli in both sides of the outer margin of radioles. Dorsal-most radioles with ocelli in groups of 15–22 (basal ocelli distributed in two rows, distal ocelli forms only one row). Ventral radioles with 5–10 ocelli in a single row. Simultaneous hermaphrodite.</p></tp:treatment-sec><tp:treatment-sec sec-type="Biology"><title>Biology</title><p>Ripe simultaneous hermaphrodites were found with female and male gametes within the coelom of abdominal segments and also attached to the internal tube layer (Fig. <xref ref-type="fig" rid="F5990493">4</xref>K–L). Oocytes are equal in size and spermatozoa with spherical nucleus and rounded cap-like acrosome.</p></tp:treatment-sec><tp:treatment-sec sec-type="Taxon discussion"><title>Taxon discussion</title><p>According to <xref ref-type="bibr" rid="B5994710">Fitzhugh (1989)</xref>, members of <italic><tp:taxon-name><tp:taxon-name-part taxon-name-part-type="genus" reg="Anamobaea">Anamobaea</tp:taxon-name-part></tp:taxon-name></italic>, <italic><tp:taxon-name><tp:taxon-name-part taxon-name-part-type="genus" reg="Hypsicomus">Hypsicomus</tp:taxon-name-part></tp:taxon-name></italic> and <italic><tp:taxon-name><tp:taxon-name-part taxon-name-part-type="genus" reg="Notaulax">Notaulax</tp:taxon-name-part></tp:taxon-name></italic>, have a low anterior margin of the anterior peristomial ring, of even height all around. However, in the description provided here for <italic><tp:taxon-name><tp:taxon-name-part taxon-name-part-type="genus" reg="Anamobaea">Anamobaea</tp:taxon-name-part></tp:taxon-name></italic>, this feature is interpreted as high (as long as three thoracic segments), with distal margin rounded once crowns were removed to properly examine the peristomium (Fig. <xref ref-type="fig" rid="F5990493">4</xref>B–C). In addition, <xref ref-type="bibr" rid="B5994901">Perkins (1984)</xref>[figs. 25E–F and 35E–F], illustrates anterior peristomial rings of <italic><tp:taxon-name><tp:taxon-name-part taxon-name-part-type="genus" reg="Notaulax">Notaulax</tp:taxon-name-part> <tp:taxon-name-part taxon-name-part-type="species" reg="bahamensis">bahamensis</tp:taxon-name-part></tp:taxon-name></italic> Perkins, 1984 (<xref ref-type="bibr" rid="B5994901">Perkins 1984</xref>) and <italic><tp:taxon-name><tp:taxon-name-part taxon-name-part-type="genus" reg="Notaulax">N.</tp:taxon-name-part> <tp:taxon-name-part taxon-name-part-type="species" reg="nudicollis">nudicollis</tp:taxon-name-part></tp:taxon-name></italic> (Krøyer, 1856) (<xref ref-type="bibr" rid="B6013825">Krøyer 1856</xref>) similar to that described here for <italic><tp:taxon-name><tp:taxon-name-part taxon-name-part-type="genus" reg="Anamobaea">Anamobaea</tp:taxon-name-part></tp:taxon-name></italic>. Consequently, a re-examination of this feature is needed in <italic><tp:taxon-name><tp:taxon-name-part taxon-name-part-type="genus" reg="Hypsicomus">Hypsicomus</tp:taxon-name-part></tp:taxon-name></italic>, as well as in other members of <italic><tp:taxon-name><tp:taxon-name-part taxon-name-part-type="genus" reg="Notaulax">Notaulax</tp:taxon-name-part></tp:taxon-name></italic>.</p><p><xref ref-type="bibr" rid="B5995055">Tovar-Hernández and Salazar-Vallejo (2006)</xref>reported a radiolar skeleton composed of 6–7 cells in cross-section and thorax with 32–55 chaetigers. In the present study, a small variation was found: 12–16 cells at the base of radioles and then decreasing in number towards medium radiole length. Specimens here reported have 20–54 thoracic chaetigers. Ventral lips were incorrectly shown by <xref ref-type="bibr" rid="B5995055">Tovar-Hernández and Salazar-Vallejo (2006)</xref> in their figure 1B (as vl). These structures correspond to ventral sacs, not ventral lips. The ventral lips are small, folded and joining radiolar lobes near the origin of first ventral radiole.</p><p>In addition, it should be noted that the spelling of the species name <italic><tp:taxon-name><tp:taxon-name-part taxon-name-part-type="genus" reg="Anamobaea"/><tp:taxon-name-part taxon-name-part-type="species" reg="orstedii">orstedii</tp:taxon-name-part></tp:taxon-name></italic> has previously been incorrect in a number of publications (misspelled as “<italic>orstedi</italic>” instead the original “<italic><tp:taxon-name><tp:taxon-name-part taxon-name-part-type="genus" reg="Anamobaea"/><tp:taxon-name-part taxon-name-part-type="species" reg="orstedii">orstedii</tp:taxon-name-part></tp:taxon-name></italic>”) in <xref ref-type="bibr" rid="B5994710">Fitzhugh (1989)</xref>[p. 74], <xref ref-type="bibr" rid="B5994960">San Martín et al. (1994)</xref> [p. 556], <xref ref-type="bibr" rid="B5995055">Tovar-Hernández and Salazar-Vallejo (2006)</xref> [p. 27], <xref ref-type="bibr" rid="B5994701">Dean (2012)</xref> [p. 65] and <xref ref-type="bibr" rid="B5994603">Capa et al. (2019)</xref> [p. 191].</p><p>Detailed information about eye and ocelli types found in <italic><tp:taxon-name><tp:taxon-name-part taxon-name-part-type="genus" reg="Anamobaea">A.</tp:taxon-name-part> <tp:taxon-name-part taxon-name-part-type="species" reg="orstedii">orstedii</tp:taxon-name-part></tp:taxon-name></italic> was provided by <xref ref-type="bibr" rid="B5994585">Bok et al. (2016)</xref>: eye type S (scattered ocelli on both sides of each radiole) and ocelli type 4 (four-cell forming the ocellus).</p><p>Reproductive information is absent for <italic><tp:taxon-name><tp:taxon-name-part taxon-name-part-type="genus" reg="Anamobaea">Anamobaea</tp:taxon-name-part></tp:taxon-name></italic>. In this study, the presence of simultaneous hermaphroditism is confirmed in <italic><tp:taxon-name><tp:taxon-name-part taxon-name-part-type="genus" reg="Anamobaea">A.</tp:taxon-name-part> <tp:taxon-name-part taxon-name-part-type="species" reg="orstedii">orstedii.</tp:taxon-name-part></tp:taxon-name></italic> Brooding within the tube of the radiolar crown was not observed. Broadcast spawning is supported by sperm morphology (spherical heads).</p><p>Most of the sabellid species present a thorax consisting typically of eight chaetigers (<xref ref-type="bibr" rid="B5994710">Fitzhugh 1989</xref>), but there is a remarkable exception in <italic><tp:taxon-name><tp:taxon-name-part taxon-name-part-type="genus" reg="Anamobaea">Anamobaea</tp:taxon-name-part></tp:taxon-name></italic>, where a long thorax consisting of 20–54 chaetigerous segments in <italic><tp:taxon-name><tp:taxon-name-part taxon-name-part-type="genus" reg="Anamobaea">Anamobaea</tp:taxon-name-part> <tp:taxon-name-part taxon-name-part-type="species" reg="orstedii">orstedii</tp:taxon-name-part></tp:taxon-name></italic> (this study) or 74 in <italic><tp:taxon-name><tp:taxon-name-part taxon-name-part-type="genus" reg="Anamobaea">A.</tp:taxon-name-part> <tp:taxon-name-part taxon-name-part-type="species" reg="phyllisae">phyllisae</tp:taxon-name-part></tp:taxon-name></italic> has been reported, being the highest number of thoracic segments reported nowadays in <tp:taxon-name><tp:taxon-name-part taxon-name-part-type="family">Sabellidae</tp:taxon-name-part></tp:taxon-name> (<xref ref-type="bibr" rid="B5995055">Tovar-Hernández and Salazar-Vallejo 2006</xref>). Other exceptions are represented by members of <italic><tp:taxon-name><tp:taxon-name-part taxon-name-part-type="genus" reg="Perkinsiana">Perkinsiana</tp:taxon-name-part></tp:taxon-name></italic>, which may have 19 thoracic segments as in <italic><tp:taxon-name><tp:taxon-name-part taxon-name-part-type="genus" reg="Perkinsiana">P.</tp:taxon-name-part> <tp:taxon-name-part taxon-name-part-type="species" reg="anodina">anodina</tp:taxon-name-part></tp:taxon-name></italic> or 24 in <italic><tp:taxon-name><tp:taxon-name-part taxon-name-part-type="genus" reg="Perkinsiana">P.</tp:taxon-name-part> <tp:taxon-name-part taxon-name-part-type="species" reg="longa">longa</tp:taxon-name-part></tp:taxon-name></italic> (<xref ref-type="bibr" rid="B5994594">Capa 2007</xref>).</p><p>Perhaps the presence of a long thorax in <italic><tp:taxon-name><tp:taxon-name-part taxon-name-part-type="genus" reg="Anamobaea">Anamobaea</tp:taxon-name-part></tp:taxon-name></italic> and some species of <italic><tp:taxon-name><tp:taxon-name-part taxon-name-part-type="genus" reg="Perkinsiana">Perkinsiana</tp:taxon-name-part></tp:taxon-name></italic> is related to their mode of life in corals. <italic><tp:taxon-name><tp:taxon-name-part taxon-name-part-type="genus" reg="Perkinsiana">Perkinsiana</tp:taxon-name-part> <tp:taxon-name-part taxon-name-part-type="species" reg="anodina">anodina</tp:taxon-name-part></tp:taxon-name></italic> was described as sclerozoan of dead coral from Western Australia, where there were large granite boulders with small colonies of live and dead corals on them (<xref ref-type="bibr" rid="B5994594">Capa 2007</xref>). It was also found in Tiger Island (Indonesia) surrounded by tissue of a mushroom coral where their tubes form straight protuberances on the scleractinian coral surface (<xref ref-type="bibr" rid="B5995035">Tovar-Hernández et al. 2020</xref>). As corals provided refuge to worms in addition to that provided by their own tubes, it is probable that worms present a high growth and longevity as demonstrated in other infaunal, tube worms of corals such as the serpulid <italic><tp:taxon-name><tp:taxon-name-part taxon-name-part-type="genus" reg="Spirobranchus">Spirobranchus</tp:taxon-name-part> <tp:taxon-name-part taxon-name-part-type="species" reg="corniculatus">corniculatus</tp:taxon-name-part></tp:taxon-name></italic> (Grube, 1862) (<italic><xref ref-type="bibr" rid="B5994719">Grube 1862</xref></italic>) with an estimated longevity of 15–20 years or the sabellariid <italic><tp:taxon-name><tp:taxon-name-part taxon-name-part-type="genus" reg="Idanthyrsus">Idanthyrsus</tp:taxon-name-part></tp:taxon-name></italic> sp., with eight years of longevity (<xref ref-type="bibr" rid="B5994874">Nishi and Nishihira 1999</xref>, also see their fig. 1 where a boring <italic><tp:taxon-name><tp:taxon-name-part taxon-name-part-type="genus" reg="Notaulax">Notaulax</tp:taxon-name-part></tp:taxon-name></italic> was sketched). The tube ultrastructure of <italic><tp:taxon-name><tp:taxon-name-part taxon-name-part-type="genus" reg="Anamobaea">A.</tp:taxon-name-part> <tp:taxon-name-part taxon-name-part-type="species" reg="orstedii">orstedii</tp:taxon-name-part></tp:taxon-name></italic> has a regular plywood microstructure which is lamellar in cross-section (<xref ref-type="bibr" rid="B5995082">Vinn et al. 2018</xref>), whereas the tube wall of <italic><tp:taxon-name><tp:taxon-name-part taxon-name-part-type="genus" reg="Perkinsiana">Perkinsiana</tp:taxon-name-part> <tp:taxon-name-part taxon-name-part-type="species" reg="anodina">anodina</tp:taxon-name-part></tp:taxon-name></italic> is dense, non porous, with sparsely spaced three different sets of fibres (<xref ref-type="bibr" rid="B5995035">Tovar-Hernández et al. 2020</xref>). This indicates that inhabiting with coral has had no effect on the tube microstructure of the species, possibly because <italic><tp:taxon-name><tp:taxon-name-part taxon-name-part-type="genus" reg="Perkinsiana">P.</tp:taxon-name-part> <tp:taxon-name-part taxon-name-part-type="species" reg="anodina">anodina</tp:taxon-name-part></tp:taxon-name></italic> did not communicate with the host coral through its tube wall.</p></tp:treatment-sec><tp:treatment-sec><!--Section generated to contain objects referenced in tp:taxon-treatment.--><fig id="F5990485" position="float" orientation="portrait"><object-id xmlns:xlink="http://www.w3.org/1999/xlink" content-type="arpha" xlink:type="simple">A1D7362C-25EE-5E82-AA23-B94AA9383AEC</object-id><object-id xmlns:xlink="http://www.w3.org/1999/xlink" content-type="doi" xlink:type="simple">10.3897/BDJ.8.e57471.figure2</object-id><label>Figure 2.</label><caption><p>Selected features of <italic><tp:taxon-name><tp:taxon-name-part taxon-name-part-type="genus" reg="Anamobaea">Anamobaea</tp:taxon-name-part> <tp:taxon-name-part taxon-name-part-type="species" reg="orstedii">orstedii</tp:taxon-name-part></tp:taxon-name></italic>. A–C) Thoracic segments and base of radiolar crown, D–F) base of radiolar crown and radioles. A) Ventral view, B, D–F) lateral views, C) dorsal view. Abbreviations: adl) anterior digitiform lobe, df) dorsal flange, pm) palmate membrane, vf) ventral flange. Scale bars: A) 4 mm, B–C) 2 mm, D–F) 1.5 mm. A–C) UANL 8133.</p></caption><graphic xmlns:xlink="http://www.w3.org/1999/xlink" xlink:href="bdj-08-e57471-g002.jpg" position="float" id="oo_456243.jpg" orientation="portrait" xlink:type="simple"><uri content-type="original_file" xlink:type="simple">https://binary.pensoft.net/fig/456243</uri></graphic></fig><fig id="F5990489" position="float" orientation="portrait"><object-id xmlns:xlink="http://www.w3.org/1999/xlink" content-type="arpha" xlink:type="simple">F3932381-F549-5E32-AD3F-CAA82D89CC09</object-id><object-id xmlns:xlink="http://www.w3.org/1999/xlink" content-type="doi" xlink:type="simple">10.3897/BDJ.8.e57471.figure3</object-id><label>Figure 3.</label><caption><p>Selected features of <italic><tp:taxon-name><tp:taxon-name-part taxon-name-part-type="genus" reg="Anamobaea">Anamobaea</tp:taxon-name-part> <tp:taxon-name-part taxon-name-part-type="species" reg="orstedii">orstedii</tp:taxon-name-part></tp:taxon-name></italic>. A–B) Base of radiolar crown, C) thoracic segments, dorsal view, D) radiolar crown internal structures, E) dorsal and ventral lip, F) base of radioles showing skeletal cells, cross section, G) radiolar ocelli, H) detail of basal ocelli, I) detail of distal ocelli, J) cross section of radiole at mid-radiole length, K) abdomen, transversal section. Abbreviations: d) dorsum, df) dorsal flange, dl) dorsal lip, v) ventrum, vf) ventral flange, vl) ventral lip, vs) ventral sacs. Scale bars: A–B) 0.5 mm, C) 1.75 mm, D) 1 mm, E) 0.75 mm, F–G) 0.25 mm, H–J) not scaled, K) 0.4 mm. A–K) UANL 8133.</p></caption><graphic xmlns:xlink="http://www.w3.org/1999/xlink" xlink:href="bdj-08-e57471-g003.jpg" position="float" id="oo_456244.jpg" orientation="portrait" xlink:type="simple"><uri content-type="original_file" xlink:type="simple">https://binary.pensoft.net/fig/456244</uri></graphic></fig><fig id="F5990493" position="float" orientation="portrait"><object-id xmlns:xlink="http://www.w3.org/1999/xlink" content-type="arpha" xlink:type="simple">99368314-7C23-5C8A-91E3-AC8D8D1C9859</object-id><object-id xmlns:xlink="http://www.w3.org/1999/xlink" content-type="doi" xlink:type="simple">10.3897/BDJ.8.e57471.figure4</object-id><label>Figure 4.</label><caption><p>Selected features of <italic><tp:taxon-name><tp:taxon-name-part taxon-name-part-type="genus" reg="Anamobaea">Anamobaea</tp:taxon-name-part> <tp:taxon-name-part taxon-name-part-type="species" reg="orstedii">orstedii.</tp:taxon-name-part></tp:taxon-name></italic> A) Collar chaetiger and dorsal flange, B) anterior peristomial ring, crown removed, dorso-lateral view, C) same, dorsal view, D) spine-like chaeta from collar, E) thoracic paleate chaeta, F) paleate chaeta from anterior half of abdomen, G) paleate chaetae from posterior abdominal segments, H) radiolar tip, I) thoracic uncinus and companion chaetae, J) abdominal uncini, K) elongate, modified narrowly-hooded chaetae from abdomen, L) oocytes and sperm attached to the internal layer of tube, M) oocytes and spermatozoa indicated with arrows. Abbreviations: apr) anterior peristomial ring, df) dorsal flange. Scale bars: A) 1 mm, B–C) 0.8 mm, D–G, K) 30 μm, H) 0.6 mm, I–J) 24 μm, L) not scaled, M) 1000x magnification. A–M) UANL 8133.</p></caption><graphic xmlns:xlink="http://www.w3.org/1999/xlink" xlink:href="bdj-08-e57471-g004.jpg" position="float" id="oo_456245.jpg" orientation="portrait" xlink:type="simple"><uri content-type="original_file" xlink:type="simple">https://binary.pensoft.net/fig/456245</uri></graphic></fig><fig id="F5990497" position="float" orientation="portrait"><object-id xmlns:xlink="http://www.w3.org/1999/xlink" content-type="arpha" xlink:type="simple">04713CC2-6BB7-53EF-83CD-D44486DD5C89</object-id><object-id xmlns:xlink="http://www.w3.org/1999/xlink" content-type="doi" xlink:type="simple">10.3897/BDJ.8.e57471.figure5</object-id><label>Figure 5.</label><caption><p>Chaetae of <italic><tp:taxon-name><tp:taxon-name-part taxon-name-part-type="genus" reg="Anamobaea">Anamobaea</tp:taxon-name-part> <tp:taxon-name-part taxon-name-part-type="species" reg="orstedii">orstedii</tp:taxon-name-part></tp:taxon-name></italic> under Scanning Electron Microscopy. A) Thoracic chaetiger: superior group of spinelike chaetae; posterior group with two rows of paleae; B) thoracic paleae, C) abdominal paleae, D) thoracic companion chaetae, E) thoracic uncini, F) abdominal uncini. Abbreviation: sc) scar. Scale bars: A–B) 66.6 μm, C) 50 μm, D–F) 20 μm.</p></caption><graphic xmlns:xlink="http://www.w3.org/1999/xlink" xlink:href="bdj-08-e57471-g005.jpg" position="float" id="oo_456246.jpg" orientation="portrait" xlink:type="simple"><uri content-type="original_file" xlink:type="simple">https://binary.pensoft.net/fig/456246</uri></graphic></fig><fig id="F5990481" position="float" orientation="portrait"><object-id xmlns:xlink="http://www.w3.org/1999/xlink" content-type="arpha" xlink:type="simple">916EB8C0-70A8-50ED-9FF3-347465765C30</object-id><object-id xmlns:xlink="http://www.w3.org/1999/xlink" content-type="doi" xlink:type="simple">10.3897/BDJ.8.e57471.figure1</object-id><label>Figure 1.</label><caption><p><italic><tp:taxon-name><tp:taxon-name-part taxon-name-part-type="genus" reg="Anamobaea">Anamobaea</tp:taxon-name-part> <tp:taxon-name-part taxon-name-part-type="species" reg="orstedii">orstedii</tp:taxon-name-part></tp:taxon-name></italic> in coral reefs from southern Gulf of Mexico.</p></caption><graphic xmlns:xlink="http://www.w3.org/1999/xlink" xlink:href="bdj-08-e57471-g001.jpg" position="float" id="oo_435620.jpg" orientation="portrait" xlink:type="simple"><uri content-type="original_file" xlink:type="simple">https://binary.pensoft.net/fig/435620</uri></graphic></fig></tp:treatment-sec><ref-list><ref id="B5994812"><element-citation xmlns:xlink="http://www.w3.org/1999/xlink" publication-type="book" xlink:type="simple"><person-group person-group-type="author"><name name-style="western"><surname>Humman</surname><given-names>P.</given-names></name><name name-style="western"><surname>Deloach</surname><given-names>N.</given-names></name></person-group><year>2001</year><source>Reef creature identification. Caribbean Bahamas</source><edition>2nd</edition><publisher-name>New World Publications Inc</publisher-name><publisher-loc>Jacksonville</publisher-loc><size units="page">448</size></element-citation></ref><ref id="B5994960"><element-citation xmlns:xlink="http://www.w3.org/1999/xlink" publication-type="article" xlink:type="simple"><person-group person-group-type="author"><name name-style="western"><surname>San Martín</surname><given-names>G</given-names></name><name name-style="western"><surname>López</surname><given-names>E</given-names></name><name name-style="western"><surname>Jiménez</surname><given-names>M</given-names></name></person-group><year>1994</year><article-title><tp:taxon-name><tp:taxon-name-part taxon-name-part-type="family">Sabellidae</tp:taxon-name-part></tp:taxon-name> (<tp:taxon-name><tp:taxon-name-part taxon-name-part-type="class">Polychaeta</tp:taxon-name-part></tp:taxon-name>) de la I Expedición Cubano-Española a la Isla de la Juventud y Archipiélago de los Canareos (Cuba)</article-title><source>Revista de Biología Tropical</source><volume>42</volume><fpage>555</fpage><lpage>565</lpage></element-citation></ref><ref id="B5995055"><element-citation xmlns:xlink="http://www.w3.org/1999/xlink" publication-type="article" xlink:type="simple"><person-group person-group-type="author"><name name-style="western"><surname>Tovar-Hernández</surname><given-names>M. A.</given-names></name><name name-style="western"><surname>Salazar-Vallejo</surname><given-names>S. I.</given-names></name></person-group><year>2006</year><article-title>Sabellids (<tp:taxon-name><tp:taxon-name-part taxon-name-part-type="class">Polychaeta</tp:taxon-name-part></tp:taxon-name>: <tp:taxon-name><tp:taxon-name-part taxon-name-part-type="family">Sabellidae</tp:taxon-name-part></tp:taxon-name>) from the Grand Caribbean</article-title><source>Zoological Studies</source><volume>45</volume><fpage>24</fpage><lpage>66</lpage><uri xlink:type="simple">http://zoolstud.sinica.edu.tw/Journals/45.1/24.pdf</uri></element-citation></ref><ref id="B5994710"><element-citation xmlns:xlink="http://www.w3.org/1999/xlink" publication-type="article" xlink:type="simple"><person-group person-group-type="author"><name name-style="western"><surname>Fitzhugh</surname><given-names>K.</given-names></name></person-group><year>1989</year><article-title>A systematic revision of the <tp:taxon-name><tp:taxon-name-part taxon-name-part-type="family">Sabellidae</tp:taxon-name-part></tp:taxon-name>-<tp:taxon-name><tp:taxon-name-part taxon-name-part-type="family">Caobangiidae</tp:taxon-name-part></tp:taxon-name>-<tp:taxon-name><tp:taxon-name-part taxon-name-part-type="family">Sabellongidae</tp:taxon-name-part></tp:taxon-name> complex (<tp:taxon-name><tp:taxon-name-part taxon-name-part-type="phylum">Annelida</tp:taxon-name-part></tp:taxon-name>: <tp:taxon-name><tp:taxon-name-part taxon-name-part-type="class">Polychaeta</tp:taxon-name-part></tp:taxon-name></article-title><source>Bulletin of the American Museum of Natural History</source><volume>192</volume><fpage>1</fpage><lpage>104</lpage><uri xlink:type="simple">http://hdl.handle.net/2246/881</uri></element-citation></ref><ref id="B5994901"><element-citation xmlns:xlink="http://www.w3.org/1999/xlink" publication-type="article" xlink:type="simple"><person-group person-group-type="author"><name name-style="western"><surname>Perkins</surname><given-names>T. H.</given-names></name></person-group><year>1984</year><article-title>Revision of <italic><tp:taxon-name><tp:taxon-name-part taxon-name-part-type="genus" reg="Demonax">Demonax</tp:taxon-name-part></tp:taxon-name></italic> Kinberg, <italic><tp:taxon-name><tp:taxon-name-part taxon-name-part-type="genus" reg="Hypsicomus">Hypsicomus</tp:taxon-name-part></tp:taxon-name></italic> Grube, and <italic><tp:taxon-name><tp:taxon-name-part taxon-name-part-type="genus" reg="Notaulax">Notaulax</tp:taxon-name-part></tp:taxon-name></italic> Tauber, with a review of <italic><tp:taxon-name><tp:taxon-name-part taxon-name-part-type="genus" reg="Megalomma">Megalomma</tp:taxon-name-part></tp:taxon-name></italic> Johansson from Florida (<tp:taxon-name><tp:taxon-name-part taxon-name-part-type="class">Polychaeta</tp:taxon-name-part></tp:taxon-name>: <tp:taxon-name><tp:taxon-name-part taxon-name-part-type="family">Sabellidae</tp:taxon-name-part></tp:taxon-name></article-title><source>Proceedings of the Biological Society of Washington</source><volume>97</volume><issue>2</issue><fpage>285</fpage><lpage>368</lpage><uri xlink:type="simple">http://biodiversitylibrary.org/page/34553607</uri></element-citation></ref><ref id="B6013825"><element-citation xmlns:xlink="http://www.w3.org/1999/xlink" publication-type="article" xlink:type="simple"><person-group person-group-type="author"><name name-style="western"><surname>Krøyer</surname><given-names>H.</given-names></name></person-group><year>1856</year><article-title>Afhandling om Ormeslaegten <italic><tp:taxon-name><tp:taxon-name-part taxon-name-part-type="genus" reg="Sabella">Sabella</tp:taxon-name-part></tp:taxon-name></italic> Linn., isaer med Hensyn til dens nordiske Arter [Alternate title: Bidrag til Kundskab af Sabellerne]</article-title><source>Oversigt over det Kongelige danske Videnskabernes Selskabs Forhandlinger.</source><volume>1856</volume><fpage>1</fpage><lpage>36</lpage><uri xlink:type="simple">http://www.marinespecies.org/aphia.php?p=sourcedetails&amp;id=50702</uri></element-citation></ref><ref id="B5994701"><element-citation xmlns:xlink="http://www.w3.org/1999/xlink" publication-type="article" xlink:type="simple"><person-group person-group-type="author"><name name-style="western"><surname>Dean</surname><given-names>Harlan K.</given-names></name></person-group><year>2012</year><article-title>literature review of the <tp:taxon-name><tp:taxon-name-part taxon-name-part-type="class">Polychaeta</tp:taxon-name-part></tp:taxon-name> of the Caribbean Sea</article-title><source>Zootaxa</source><volume>3596</volume><issue>1</issue><fpage>1</fpage><lpage>86</lpage><pub-id pub-id-type="doi">10.11646/zootaxa.3596.1.1</pub-id></element-citation></ref><ref id="B5994603"><element-citation xmlns:xlink="http://www.w3.org/1999/xlink" publication-type="chapter" xlink:type="simple"><person-group person-group-type="author"><name name-style="western"><surname>Capa</surname><given-names>M.</given-names></name><name name-style="western"><surname>Giangrande</surname><given-names>A.</given-names></name><name name-style="western"><surname>Nogueira</surname><given-names>J. M.M.</given-names></name><name name-style="western"><surname>Tovar-Hernández</surname><given-names>M. A.</given-names></name></person-group><year>2019</year><chapter-title><tp:taxon-name><tp:taxon-name-part taxon-name-part-type="family">Sabellidae</tp:taxon-name-part></tp:taxon-name> Latreille, 1825</chapter-title><person-group person-group-type="editor"><name name-style="western"><surname>Purschke</surname><given-names>G.</given-names></name><name name-style="western"><surname>Böggemann</surname><given-names>M.</given-names></name><name name-style="western"><surname>Westheide</surname><given-names>W.</given-names></name></person-group><source>Handbook of Zoology, <tp:taxon-name><tp:taxon-name-part taxon-name-part-type="phylum">Annelida</tp:taxon-name-part></tp:taxon-name></source><volume>2</volume><publisher-name>De Gruyter</publisher-name><publisher-loc>Germany</publisher-loc><isbn>978-3-11-029147-6</isbn></element-citation></ref><ref id="B5994585"><element-citation xmlns:xlink="http://www.w3.org/1999/xlink" publication-type="article" xlink:type="simple"><person-group person-group-type="author"><name name-style="western"><surname>Bok</surname><given-names>Michael J.</given-names></name><name name-style="western"><surname>Capa</surname><given-names>María</given-names></name><name name-style="western"><surname>Nilsson</surname><given-names>Dan-Eric</given-names></name></person-group><year>2016</year><article-title>Here, There and Everywhere: The Radiolar Eyes of Fan Worms (<tp:taxon-name><tp:taxon-name-part taxon-name-part-type="phylum">Annelida</tp:taxon-name-part></tp:taxon-name>, <tp:taxon-name><tp:taxon-name-part taxon-name-part-type="family">Sabellidae</tp:taxon-name-part></tp:taxon-name>)</article-title><source>Integrative and Comparative Biology</source><volume>56</volume><issue>5</issue><fpage>784</fpage><lpage>795</lpage><pub-id pub-id-type="doi">10.1093/icb/icw089</pub-id></element-citation></ref><ref id="B5994594"><element-citation xmlns:xlink="http://www.w3.org/1999/xlink" publication-type="article" xlink:type="simple"><person-group person-group-type="author"><name name-style="western"><surname>Capa</surname><given-names>M.</given-names></name></person-group><year>2007</year><article-title>Taxonomic revision and phylogenetic relationships of apomorphic sabellids (<tp:taxon-name><tp:taxon-name-part taxon-name-part-type="family">Sabellidae</tp:taxon-name-part></tp:taxon-name>: <tp:taxon-name><tp:taxon-name-part taxon-name-part-type="class">Polychaeta</tp:taxon-name-part></tp:taxon-name>) from Australia</article-title><source>Invertebrate Systematics</source><volume>21</volume><fpage>537</fpage><lpage>567</lpage><pub-id pub-id-type="doi">10.1071/IS07002</pub-id></element-citation></ref><ref id="B5995035"><element-citation xmlns:xlink="http://www.w3.org/1999/xlink" publication-type="article" xlink:type="simple"><person-group person-group-type="author"><name name-style="western"><surname>Tovar-Hernández</surname><given-names>M. A.</given-names></name><name name-style="western"><surname>ten Hove</surname><given-names>H. A.</given-names></name><name name-style="western"><surname>Vinn</surname><given-names>O.</given-names></name><name name-style="western"><surname>Zatoń</surname><given-names>M.</given-names></name><name name-style="western"><surname>de León-González</surname><given-names>J. A.</given-names></name><name name-style="western"><surname>García-Garza</surname><given-names>M. E.</given-names></name></person-group><year>2020</year><article-title>Fan worms (<tp:taxon-name><tp:taxon-name-part taxon-name-part-type="phylum">Annelida</tp:taxon-name-part></tp:taxon-name>: <tp:taxon-name><tp:taxon-name-part taxon-name-part-type="family">Sabellidae</tp:taxon-name-part></tp:taxon-name>) from Indonesia collected by the Snellius II Expedition (1984) with the descriptions of three new species and tube microstructure</article-title><source>PeerJ</source><volume>8</volume><issue>e9692</issue><fpage>1</fpage><lpage>72</lpage><pub-id pub-id-type="doi">10.7717/peerj.9692</pub-id></element-citation></ref><ref id="B5994719"><element-citation xmlns:xlink="http://www.w3.org/1999/xlink" publication-type="article" xlink:type="simple"><person-group person-group-type="author"><name name-style="western"><surname>Grube</surname><given-names>A. E.</given-names></name></person-group><year>1862</year><article-title>Mittheilungen ueber die Serpulen, mit besonderer Beruecksichtigungihrer Deckel</article-title><source>Schles Gesellschaft fur vaterlandische cultur Breslau Jahresber</source><volume>39</volume><fpage>53</fpage><lpage>69</lpage></element-citation></ref><ref id="B5994874"><element-citation xmlns:xlink="http://www.w3.org/1999/xlink" publication-type="article" xlink:type="simple"><person-group person-group-type="author"><name name-style="western"><surname>Nishi</surname><given-names>E.</given-names></name><name name-style="western"><surname>Nishihira</surname><given-names>M.</given-names></name></person-group><year>1999</year><article-title>Use of annual density banding to estimate longevity of infauna of massive corals</article-title><source>Fisheries Science</source><volume>65</volume><issue>1</issue><fpage>48</fpage><lpage>56</lpage><pub-id pub-id-type="doi">10.2331/fishsci.65.48</pub-id></element-citation></ref><ref id="B5995082"><element-citation xmlns:xlink="http://www.w3.org/1999/xlink" publication-type="article" xlink:type="simple"><person-group person-group-type="author"><name name-style="western"><surname>Vinn</surname><given-names>O.</given-names></name><name name-style="western"><surname>Zatoń</surname><given-names>M.</given-names></name><name name-style="western"><surname>Tovar-Hernández</surname><given-names>M. A.</given-names></name></person-group><year>2018</year><article-title>Tube microstructure and formation in some feather duster worms (<tp:taxon-name><tp:taxon-name-part taxon-name-part-type="class">Polychaeta</tp:taxon-name-part></tp:taxon-name>, <tp:taxon-name><tp:taxon-name-part taxon-name-part-type="family">Sabellidae</tp:taxon-name-part></tp:taxon-name>)</article-title><source>Marine Biology</source><volume>165</volume><issue>98</issue><pub-id pub-id-type="doi">10.1007/s00227-018-3357-4</pub-id></element-citation></ref></ref-list></tp:taxon-treatment>
