# Supplementary material for: Sclerozoan and fouling sabellid worms (Annelida: Sabellidae) from Mexico with the establishment of two new species
Source: Biodivers Data J. 2020 Oct 8;8:e57471. doi: 10.3897/BDJ.8.e57471 (PMC7561612; doi:10.3897/BDJ.8.e57471)
Supplement: XML Treatment for Notaulax nigroincrustata [file BDJ.8.e57471-treatment5.xml]

<!DOCTYPE tp:taxon-treatment
  PUBLIC "-//TaxonX//DTD Taxonomic Treatment Publishing DTD v0 20100105//EN" "tax-treatment-NSO.dtd">
<tp:taxon-treatment xmlns:tp="http://www.plazi.org/taxpub"><tp:treatment-meta><mixed-citation publication-type="journal"><person-group><name><surname>Tovar-Hernández</surname><given-names>María Ana Ana</given-names></name><name><surname>García-Garza</surname><given-names>María Elena</given-names></name><name><surname>de León-González</surname><given-names>Jesús Angel</given-names></name></person-group><article-title>Sclerozoan and fouling sabellid worms (<tp:taxon-name><tp:taxon-name-part taxon-name-part-type="phylum">Annelida</tp:taxon-name-part></tp:taxon-name>: <tp:taxon-name><tp:taxon-name-part taxon-name-part-type="family">Sabellidae</tp:taxon-name-part></tp:taxon-name>) from Mexico with the establishment of two new species</article-title><source>Biodivers Data J</source><day>08</day><month>10</month><year>2020</year><volume>8</volume><pub-id pub-id-type="doi">10.3897/BDJ.8.e57471</pub-id></mixed-citation></tp:treatment-meta><tp:nomenclature><tp:taxon-name><object-id xmlns:xlink="http://www.w3.org/1999/xlink" content-type="arpha" xlink:type="simple">6857B8C3-59F0-516E-829E-975944EF7B03</object-id><tp:taxon-name-part taxon-name-part-type="genus">Notaulax</tp:taxon-name-part> <tp:taxon-name-part taxon-name-part-type="species">nigroincrustata</tp:taxon-name-part><object-id xmlns:xlink="http://www.w3.org/1999/xlink" content-type="zoobank" xlink:type="simple" object-id-type="ZooBank">D4F1D931-2B60-4CF9-BC16-ABEA71ADAD43</object-id></tp:taxon-name><tp:taxon-authority>Tovar-Hernández, García-Garza &amp; de León-González</tp:taxon-authority><tp:taxon-status xmlns:xlink="http://www.w3.org/1999/xlink" xlink:type="simple">sp. n.</tp:taxon-status></tp:nomenclature><tp:treatment-sec sec-type="materials"><title>Materials</title><list list-type="alpha-lower" list-content="occurrences"><list-item><p><bold>Type status:</bold> <named-content xmlns:xlink="http://www.w3.org/1999/xlink" content-type="dwc:typeStatus" xlink:type="simple">Holotype</named-content>. <bold>Occurrence:</bold> catalogNumber: <named-content xmlns:xlink="http://www.w3.org/1999/xlink" content-type="dwc:catalogNumber" xlink:type="simple">UANL 8138</named-content>; recordedBy: <named-content xmlns:xlink="http://www.w3.org/1999/xlink" content-type="dwc:recordedBy" xlink:type="simple">José María Aguilar-Camacho and Irving Daniel Ramírez-Santana</named-content>; sex: <named-content xmlns:xlink="http://www.w3.org/1999/xlink" content-type="dwc:sex" xlink:type="simple">male</named-content>; lifeStage: <named-content xmlns:xlink="http://www.w3.org/1999/xlink" content-type="dwc:lifeStage" xlink:type="simple">adult</named-content>; reproductiveCondition: <named-content xmlns:xlink="http://www.w3.org/1999/xlink" content-type="dwc:reproductiveCondition" xlink:type="simple">ripe</named-content>; <bold>Taxon:</bold> phylum: <named-content xmlns:xlink="http://www.w3.org/1999/xlink" content-type="dwc:phylum" xlink:type="simple"><tp:taxon-name><tp:taxon-name-part taxon-name-part-type="phylum">Annelida</tp:taxon-name-part></tp:taxon-name></named-content>; class: <named-content xmlns:xlink="http://www.w3.org/1999/xlink" content-type="dwc:class" xlink:type="simple"><tp:taxon-name><tp:taxon-name-part taxon-name-part-type="class">Polychaeta</tp:taxon-name-part></tp:taxon-name></named-content>; order: <named-content xmlns:xlink="http://www.w3.org/1999/xlink" content-type="dwc:order" xlink:type="simple"><tp:taxon-name><tp:taxon-name-part taxon-name-part-type="order">Sabellida</tp:taxon-name-part></tp:taxon-name> Levinsen, 1883</named-content>; family: <named-content xmlns:xlink="http://www.w3.org/1999/xlink" content-type="dwc:family" xlink:type="simple"><tp:taxon-name><tp:taxon-name-part taxon-name-part-type="family">Sabellidae</tp:taxon-name-part></tp:taxon-name> Latreille, 1825</named-content>; genus: <named-content xmlns:xlink="http://www.w3.org/1999/xlink" content-type="dwc:genus" xlink:type="simple"><tp:taxon-name><tp:taxon-name-part taxon-name-part-type="genus">Notaulax</tp:taxon-name-part></tp:taxon-name> Tauber, 1879</named-content>; <bold>Location:</bold> higherGeographyID: <named-content xmlns:xlink="http://www.w3.org/1999/xlink" content-type="dwc:higherGeographyID" xlink:type="simple">Pacific Ocean</named-content>; higherGeography: <named-content xmlns:xlink="http://www.w3.org/1999/xlink" content-type="dwc:higherGeography" xlink:type="simple">Tropical Eastern Pacific</named-content>; continent: <named-content xmlns:xlink="http://www.w3.org/1999/xlink" content-type="dwc:continent" xlink:type="simple">America</named-content>; waterBody: <named-content xmlns:xlink="http://www.w3.org/1999/xlink" content-type="dwc:waterBody" xlink:type="simple">Gulf of California</named-content>; country: <named-content xmlns:xlink="http://www.w3.org/1999/xlink" content-type="dwc:country" xlink:type="simple">México</named-content>; countryCode: <named-content xmlns:xlink="http://www.w3.org/1999/xlink" content-type="dwc:countryCode" xlink:type="simple">MX</named-content>; stateProvince: <named-content xmlns:xlink="http://www.w3.org/1999/xlink" content-type="dwc:stateProvince" xlink:type="simple">Baja California Sur</named-content>; municipality: <named-content xmlns:xlink="http://www.w3.org/1999/xlink" content-type="dwc:municipality" xlink:type="simple">La Paz</named-content>; locality: <named-content xmlns:xlink="http://www.w3.org/1999/xlink" content-type="dwc:locality" xlink:type="simple">La Paz, Marina La Paz</named-content>; maximumDepthInMeters: <named-content xmlns:xlink="http://www.w3.org/1999/xlink" content-type="dwc:maximumDepthInMeters" xlink:type="simple">1 m</named-content>; verbatimLatitude: <named-content xmlns:xlink="http://www.w3.org/1999/xlink" content-type="dwc:verbatimLatitude" xlink:type="simple">24° 09.296’ N</named-content>; verbatimLongitude: <named-content xmlns:xlink="http://www.w3.org/1999/xlink" content-type="dwc:verbatimLongitude" xlink:type="simple">110° 19.566’ W</named-content>; <bold>Identification:</bold> identifiedBy: <named-content xmlns:xlink="http://www.w3.org/1999/xlink" content-type="dwc:identifiedBy" xlink:type="simple">María Ana Tovar-Hernández</named-content>; <bold>Event:</bold> samplingProtocol: <named-content xmlns:xlink="http://www.w3.org/1999/xlink" content-type="dwc:samplingProtocol" xlink:type="simple">By hand</named-content>; eventDate: <named-content xmlns:xlink="http://www.w3.org/1999/xlink" content-type="dwc:eventDate" xlink:type="simple">August 14, 2011</named-content>; year: <named-content xmlns:xlink="http://www.w3.org/1999/xlink" content-type="dwc:year" xlink:type="simple">2011</named-content>; month: <named-content xmlns:xlink="http://www.w3.org/1999/xlink" content-type="dwc:month" xlink:type="simple">8</named-content>; day: <named-content xmlns:xlink="http://www.w3.org/1999/xlink" content-type="dwc:day" xlink:type="simple">14</named-content>; habitat: <named-content xmlns:xlink="http://www.w3.org/1999/xlink" content-type="dwc:habitat" xlink:type="simple">Dock fouling</named-content>; <bold>Record Level:</bold> language: <named-content xmlns:xlink="http://www.w3.org/1999/xlink" content-type="dwc:language" xlink:type="simple">Spanish</named-content>; institutionID: <named-content xmlns:xlink="http://www.w3.org/1999/xlink" content-type="dwc:institutionID" xlink:type="simple">Universidad Autónoma de Nuevo León</named-content>; collectionID: <named-content xmlns:xlink="http://www.w3.org/1999/xlink" content-type="dwc:collectionID" xlink:type="simple">Colección Poliquetológica, Universidad Autónoma de Nuevo León</named-content>; institutionCode: <named-content xmlns:xlink="http://www.w3.org/1999/xlink" content-type="dwc:institutionCode" xlink:type="simple">UANL</named-content>; collectionCode: <named-content xmlns:xlink="http://www.w3.org/1999/xlink" content-type="dwc:collectionCode" xlink:type="simple">UANL, NL INV 0002-05-09</named-content></p></list-item><list-item><p><bold>Type status:</bold> <named-content xmlns:xlink="http://www.w3.org/1999/xlink" content-type="dwc:typeStatus" xlink:type="simple">Paratype</named-content>. <bold>Occurrence:</bold> catalogNumber: <named-content xmlns:xlink="http://www.w3.org/1999/xlink" content-type="dwc:catalogNumber" xlink:type="simple">UANL 8139</named-content>; recordedBy: <named-content xmlns:xlink="http://www.w3.org/1999/xlink" content-type="dwc:recordedBy" xlink:type="simple">José María Aguilar-Camacho and Irving Daniel Ramírez-Santana</named-content>; individualCount: <named-content xmlns:xlink="http://www.w3.org/1999/xlink" content-type="dwc:individualCount" xlink:type="simple">2</named-content>; sex: <named-content xmlns:xlink="http://www.w3.org/1999/xlink" content-type="dwc:sex" xlink:type="simple">male</named-content>; lifeStage: <named-content xmlns:xlink="http://www.w3.org/1999/xlink" content-type="dwc:lifeStage" xlink:type="simple">adult</named-content>; reproductiveCondition: <named-content xmlns:xlink="http://www.w3.org/1999/xlink" content-type="dwc:reproductiveCondition" xlink:type="simple">ripe</named-content>; <bold>Taxon:</bold> phylum: <named-content xmlns:xlink="http://www.w3.org/1999/xlink" content-type="dwc:phylum" xlink:type="simple"><tp:taxon-name><tp:taxon-name-part taxon-name-part-type="phylum">Annelida</tp:taxon-name-part></tp:taxon-name></named-content>; class: <named-content xmlns:xlink="http://www.w3.org/1999/xlink" content-type="dwc:class" xlink:type="simple"><tp:taxon-name><tp:taxon-name-part taxon-name-part-type="class">Polychaeta</tp:taxon-name-part></tp:taxon-name></named-content>; order: <named-content xmlns:xlink="http://www.w3.org/1999/xlink" content-type="dwc:order" xlink:type="simple"><tp:taxon-name><tp:taxon-name-part taxon-name-part-type="order">Sabellida</tp:taxon-name-part></tp:taxon-name> Levinsen, 1883</named-content>; family: <named-content xmlns:xlink="http://www.w3.org/1999/xlink" content-type="dwc:family" xlink:type="simple"><tp:taxon-name><tp:taxon-name-part taxon-name-part-type="family">Sabellidae</tp:taxon-name-part></tp:taxon-name> Latreille, 1825</named-content>; genus: <named-content xmlns:xlink="http://www.w3.org/1999/xlink" content-type="dwc:genus" xlink:type="simple"><tp:taxon-name><tp:taxon-name-part taxon-name-part-type="genus">Notaulax</tp:taxon-name-part></tp:taxon-name> Tauber, 1879</named-content>; <bold>Location:</bold> higherGeographyID: <named-content xmlns:xlink="http://www.w3.org/1999/xlink" content-type="dwc:higherGeographyID" xlink:type="simple">Pacific Ocean</named-content>; higherGeography: <named-content xmlns:xlink="http://www.w3.org/1999/xlink" content-type="dwc:higherGeography" xlink:type="simple">Tropical Eastern Pacific</named-content>; continent: <named-content xmlns:xlink="http://www.w3.org/1999/xlink" content-type="dwc:continent" xlink:type="simple">America</named-content>; waterBody: <named-content xmlns:xlink="http://www.w3.org/1999/xlink" content-type="dwc:waterBody" xlink:type="simple">Gulf of California</named-content>; country: <named-content xmlns:xlink="http://www.w3.org/1999/xlink" content-type="dwc:country" xlink:type="simple">México</named-content>; countryCode: <named-content xmlns:xlink="http://www.w3.org/1999/xlink" content-type="dwc:countryCode" xlink:type="simple">MX</named-content>; stateProvince: <named-content xmlns:xlink="http://www.w3.org/1999/xlink" content-type="dwc:stateProvince" xlink:type="simple">Baja California Sur</named-content>; municipality: <named-content xmlns:xlink="http://www.w3.org/1999/xlink" content-type="dwc:municipality" xlink:type="simple">La Paz</named-content>; locality: <named-content xmlns:xlink="http://www.w3.org/1999/xlink" content-type="dwc:locality" xlink:type="simple">La Paz, Marina La Paz</named-content>; maximumDepthInMeters: <named-content xmlns:xlink="http://www.w3.org/1999/xlink" content-type="dwc:maximumDepthInMeters" xlink:type="simple">1 m</named-content>; verbatimLatitude: <named-content xmlns:xlink="http://www.w3.org/1999/xlink" content-type="dwc:verbatimLatitude" xlink:type="simple">24° 09.296’ N</named-content>; verbatimLongitude: <named-content xmlns:xlink="http://www.w3.org/1999/xlink" content-type="dwc:verbatimLongitude" xlink:type="simple">110° 19.566’ W</named-content>; <bold>Identification:</bold> identifiedBy: <named-content xmlns:xlink="http://www.w3.org/1999/xlink" content-type="dwc:identifiedBy" xlink:type="simple">María Ana Tovar-Hernández</named-content>; <bold>Event:</bold> samplingProtocol: <named-content xmlns:xlink="http://www.w3.org/1999/xlink" content-type="dwc:samplingProtocol" xlink:type="simple">By hand</named-content>; eventDate: <named-content xmlns:xlink="http://www.w3.org/1999/xlink" content-type="dwc:eventDate" xlink:type="simple">August 14, 2011</named-content>; year: <named-content xmlns:xlink="http://www.w3.org/1999/xlink" content-type="dwc:year" xlink:type="simple">2011</named-content>; month: <named-content xmlns:xlink="http://www.w3.org/1999/xlink" content-type="dwc:month" xlink:type="simple">8</named-content>; day: <named-content xmlns:xlink="http://www.w3.org/1999/xlink" content-type="dwc:day" xlink:type="simple">14</named-content>; habitat: <named-content xmlns:xlink="http://www.w3.org/1999/xlink" content-type="dwc:habitat" xlink:type="simple">Dock fouling</named-content>; <bold>Record Level:</bold> language: <named-content xmlns:xlink="http://www.w3.org/1999/xlink" content-type="dwc:language" xlink:type="simple">Spanish</named-content>; institutionID: <named-content xmlns:xlink="http://www.w3.org/1999/xlink" content-type="dwc:institutionID" xlink:type="simple">Universidad Autónoma de Nuevo León</named-content>; collectionID: <named-content xmlns:xlink="http://www.w3.org/1999/xlink" content-type="dwc:collectionID" xlink:type="simple">Colección Poliquetológica, Universidad Autónoma de Nuevo León</named-content>; institutionCode: <named-content xmlns:xlink="http://www.w3.org/1999/xlink" content-type="dwc:institutionCode" xlink:type="simple">UANL</named-content>; collectionCode: <named-content xmlns:xlink="http://www.w3.org/1999/xlink" content-type="dwc:collectionCode" xlink:type="simple">UANL, NL INV 0002-05-09</named-content></p></list-item><list-item><p><bold>Type status:</bold> <named-content xmlns:xlink="http://www.w3.org/1999/xlink" content-type="dwc:typeStatus" xlink:type="simple">Paratype</named-content>. <bold>Occurrence:</bold> catalogNumber: <named-content xmlns:xlink="http://www.w3.org/1999/xlink" content-type="dwc:catalogNumber" xlink:type="simple">UANL 8140</named-content>; recordedBy: <named-content xmlns:xlink="http://www.w3.org/1999/xlink" content-type="dwc:recordedBy" xlink:type="simple">Tulio Fabio Villalobos-Guerrero and José María Aguilar-Camacho</named-content>; individualCount: <named-content xmlns:xlink="http://www.w3.org/1999/xlink" content-type="dwc:individualCount" xlink:type="simple">3</named-content>; sex: <named-content xmlns:xlink="http://www.w3.org/1999/xlink" content-type="dwc:sex" xlink:type="simple">1 female, 2 males</named-content>; lifeStage: <named-content xmlns:xlink="http://www.w3.org/1999/xlink" content-type="dwc:lifeStage" xlink:type="simple">adult</named-content>; reproductiveCondition: <named-content xmlns:xlink="http://www.w3.org/1999/xlink" content-type="dwc:reproductiveCondition" xlink:type="simple">ripe</named-content>; <bold>Taxon:</bold> phylum: <named-content xmlns:xlink="http://www.w3.org/1999/xlink" content-type="dwc:phylum" xlink:type="simple"><tp:taxon-name><tp:taxon-name-part taxon-name-part-type="phylum">Annelida</tp:taxon-name-part></tp:taxon-name></named-content>; class: <named-content xmlns:xlink="http://www.w3.org/1999/xlink" content-type="dwc:class" xlink:type="simple"><tp:taxon-name><tp:taxon-name-part taxon-name-part-type="class">Polychaeta</tp:taxon-name-part></tp:taxon-name></named-content>; order: <named-content xmlns:xlink="http://www.w3.org/1999/xlink" content-type="dwc:order" xlink:type="simple"><tp:taxon-name><tp:taxon-name-part taxon-name-part-type="order">Sabellida</tp:taxon-name-part></tp:taxon-name> Levinsen, 1883</named-content>; family: <named-content xmlns:xlink="http://www.w3.org/1999/xlink" content-type="dwc:family" xlink:type="simple"><tp:taxon-name><tp:taxon-name-part taxon-name-part-type="family">Sabellidae</tp:taxon-name-part></tp:taxon-name> Latreille, 1825</named-content>; genus: <named-content xmlns:xlink="http://www.w3.org/1999/xlink" content-type="dwc:genus" xlink:type="simple"><tp:taxon-name><tp:taxon-name-part taxon-name-part-type="genus">Notaulax</tp:taxon-name-part></tp:taxon-name> Tauber, 1879</named-content>; <bold>Location:</bold> higherGeographyID: <named-content xmlns:xlink="http://www.w3.org/1999/xlink" content-type="dwc:higherGeographyID" xlink:type="simple">Pacific Ocean</named-content>; higherGeography: <named-content xmlns:xlink="http://www.w3.org/1999/xlink" content-type="dwc:higherGeography" xlink:type="simple">Tropical Eastern Pacific</named-content>; continent: <named-content xmlns:xlink="http://www.w3.org/1999/xlink" content-type="dwc:continent" xlink:type="simple">America</named-content>; waterBody: <named-content xmlns:xlink="http://www.w3.org/1999/xlink" content-type="dwc:waterBody" xlink:type="simple">Gulf of California</named-content>; country: <named-content xmlns:xlink="http://www.w3.org/1999/xlink" content-type="dwc:country" xlink:type="simple">México</named-content>; countryCode: <named-content xmlns:xlink="http://www.w3.org/1999/xlink" content-type="dwc:countryCode" xlink:type="simple">MX</named-content>; stateProvince: <named-content xmlns:xlink="http://www.w3.org/1999/xlink" content-type="dwc:stateProvince" xlink:type="simple">Baja California Sur</named-content>; municipality: <named-content xmlns:xlink="http://www.w3.org/1999/xlink" content-type="dwc:municipality" xlink:type="simple">La Paz</named-content>; locality: <named-content xmlns:xlink="http://www.w3.org/1999/xlink" content-type="dwc:locality" xlink:type="simple">La Paz, Marina La Paz</named-content>; maximumDepthInMeters: <named-content xmlns:xlink="http://www.w3.org/1999/xlink" content-type="dwc:maximumDepthInMeters" xlink:type="simple">1 m</named-content>; verbatimLatitude: <named-content xmlns:xlink="http://www.w3.org/1999/xlink" content-type="dwc:verbatimLatitude" xlink:type="simple">24° 09.318’ N</named-content>; verbatimLongitude: <named-content xmlns:xlink="http://www.w3.org/1999/xlink" content-type="dwc:verbatimLongitude" xlink:type="simple">110° 19.630’ W</named-content>; <bold>Identification:</bold> identifiedBy: <named-content xmlns:xlink="http://www.w3.org/1999/xlink" content-type="dwc:identifiedBy" xlink:type="simple">María Ana Tovar-Hernández</named-content>; <bold>Event:</bold> samplingProtocol: <named-content xmlns:xlink="http://www.w3.org/1999/xlink" content-type="dwc:samplingProtocol" xlink:type="simple">By hand</named-content>; eventDate: <named-content xmlns:xlink="http://www.w3.org/1999/xlink" content-type="dwc:eventDate" xlink:type="simple">August 14, 2011</named-content>; year: <named-content xmlns:xlink="http://www.w3.org/1999/xlink" content-type="dwc:year" xlink:type="simple">2011</named-content>; month: <named-content xmlns:xlink="http://www.w3.org/1999/xlink" content-type="dwc:month" xlink:type="simple">8</named-content>; day: <named-content xmlns:xlink="http://www.w3.org/1999/xlink" content-type="dwc:day" xlink:type="simple">14</named-content>; habitat: <named-content xmlns:xlink="http://www.w3.org/1999/xlink" content-type="dwc:habitat" xlink:type="simple">Dock fouling</named-content>; <bold>Record Level:</bold> language: <named-content xmlns:xlink="http://www.w3.org/1999/xlink" content-type="dwc:language" xlink:type="simple">Spanish</named-content>; institutionID: <named-content xmlns:xlink="http://www.w3.org/1999/xlink" content-type="dwc:institutionID" xlink:type="simple">Universidad Autónoma de Nuevo León</named-content>; collectionID: <named-content xmlns:xlink="http://www.w3.org/1999/xlink" content-type="dwc:collectionID" xlink:type="simple">Colección Poliquetológica, Universidad Autónoma de Nuevo León</named-content>; institutionCode: <named-content xmlns:xlink="http://www.w3.org/1999/xlink" content-type="dwc:institutionCode" xlink:type="simple">UANL</named-content>; collectionCode: <named-content xmlns:xlink="http://www.w3.org/1999/xlink" content-type="dwc:collectionCode" xlink:type="simple">UANL, NL INV 0002-05-09</named-content></p></list-item><list-item><p><bold>Type status:</bold> <named-content xmlns:xlink="http://www.w3.org/1999/xlink" content-type="dwc:typeStatus" xlink:type="simple">Other material</named-content>. <bold>Occurrence:</bold> catalogNumber: <named-content xmlns:xlink="http://www.w3.org/1999/xlink" content-type="dwc:catalogNumber" xlink:type="simple">UANL 8141</named-content>; recordedBy: <named-content xmlns:xlink="http://www.w3.org/1999/xlink" content-type="dwc:recordedBy" xlink:type="simple">José María Aguilar-Camacho and Irving Daniel Ramírez-Santana</named-content>; individualCount: <named-content xmlns:xlink="http://www.w3.org/1999/xlink" content-type="dwc:individualCount" xlink:type="simple">14</named-content>; <bold>Taxon:</bold> phylum: <named-content xmlns:xlink="http://www.w3.org/1999/xlink" content-type="dwc:phylum" xlink:type="simple"><tp:taxon-name><tp:taxon-name-part taxon-name-part-type="phylum">Annelida</tp:taxon-name-part></tp:taxon-name></named-content>; class: <named-content xmlns:xlink="http://www.w3.org/1999/xlink" content-type="dwc:class" xlink:type="simple"><tp:taxon-name><tp:taxon-name-part taxon-name-part-type="class">Polychaeta</tp:taxon-name-part></tp:taxon-name></named-content>; order: <named-content xmlns:xlink="http://www.w3.org/1999/xlink" content-type="dwc:order" xlink:type="simple"><tp:taxon-name><tp:taxon-name-part taxon-name-part-type="order">Sabellida</tp:taxon-name-part></tp:taxon-name> Levinsen, 1883</named-content>; family: <named-content xmlns:xlink="http://www.w3.org/1999/xlink" content-type="dwc:family" xlink:type="simple"><tp:taxon-name><tp:taxon-name-part taxon-name-part-type="family">Sabellidae</tp:taxon-name-part></tp:taxon-name> Latreille, 1825</named-content>; genus: <named-content xmlns:xlink="http://www.w3.org/1999/xlink" content-type="dwc:genus" xlink:type="simple"><tp:taxon-name><tp:taxon-name-part taxon-name-part-type="genus">Notaulax</tp:taxon-name-part></tp:taxon-name> Tauber, 1879</named-content>; <bold>Location:</bold> higherGeographyID: <named-content xmlns:xlink="http://www.w3.org/1999/xlink" content-type="dwc:higherGeographyID" xlink:type="simple">Pacific Ocean</named-content>; higherGeography: <named-content xmlns:xlink="http://www.w3.org/1999/xlink" content-type="dwc:higherGeography" xlink:type="simple">Tropical Eastern Pacific</named-content>; continent: <named-content xmlns:xlink="http://www.w3.org/1999/xlink" content-type="dwc:continent" xlink:type="simple">America</named-content>; waterBody: <named-content xmlns:xlink="http://www.w3.org/1999/xlink" content-type="dwc:waterBody" xlink:type="simple">Gulf of California</named-content>; country: <named-content xmlns:xlink="http://www.w3.org/1999/xlink" content-type="dwc:country" xlink:type="simple">México</named-content>; countryCode: <named-content xmlns:xlink="http://www.w3.org/1999/xlink" content-type="dwc:countryCode" xlink:type="simple">MX</named-content>; stateProvince: <named-content xmlns:xlink="http://www.w3.org/1999/xlink" content-type="dwc:stateProvince" xlink:type="simple">Baja California Sur</named-content>; municipality: <named-content xmlns:xlink="http://www.w3.org/1999/xlink" content-type="dwc:municipality" xlink:type="simple">La Paz</named-content>; locality: <named-content xmlns:xlink="http://www.w3.org/1999/xlink" content-type="dwc:locality" xlink:type="simple">La Paz, Canal de Navegación</named-content>; maximumDepthInMeters: <named-content xmlns:xlink="http://www.w3.org/1999/xlink" content-type="dwc:maximumDepthInMeters" xlink:type="simple">1 m</named-content>; verbatimLatitude: <named-content xmlns:xlink="http://www.w3.org/1999/xlink" content-type="dwc:verbatimLatitude" xlink:type="simple">24° 16.447’ N</named-content>; verbatimLongitude: <named-content xmlns:xlink="http://www.w3.org/1999/xlink" content-type="dwc:verbatimLongitude" xlink:type="simple">110° 19.852’ W,</named-content>; <bold>Identification:</bold> identifiedBy: <named-content xmlns:xlink="http://www.w3.org/1999/xlink" content-type="dwc:identifiedBy" xlink:type="simple">María Ana Tovar-Hernández</named-content>; <bold>Event:</bold> samplingProtocol: <named-content xmlns:xlink="http://www.w3.org/1999/xlink" content-type="dwc:samplingProtocol" xlink:type="simple">By hand</named-content>; eventDate: <named-content xmlns:xlink="http://www.w3.org/1999/xlink" content-type="dwc:eventDate" xlink:type="simple">August 14, 2011</named-content>; year: <named-content xmlns:xlink="http://www.w3.org/1999/xlink" content-type="dwc:year" xlink:type="simple">2011</named-content>; month: <named-content xmlns:xlink="http://www.w3.org/1999/xlink" content-type="dwc:month" xlink:type="simple">8</named-content>; day: <named-content xmlns:xlink="http://www.w3.org/1999/xlink" content-type="dwc:day" xlink:type="simple">1</named-content>; habitat: <named-content xmlns:xlink="http://www.w3.org/1999/xlink" content-type="dwc:habitat" xlink:type="simple">Hull fouling</named-content>; <bold>Record Level:</bold> language: <named-content xmlns:xlink="http://www.w3.org/1999/xlink" content-type="dwc:language" xlink:type="simple">Spanish</named-content>; institutionID: <named-content xmlns:xlink="http://www.w3.org/1999/xlink" content-type="dwc:institutionID" xlink:type="simple">Universidad Autónoma de Nuevo León</named-content>; collectionID: <named-content xmlns:xlink="http://www.w3.org/1999/xlink" content-type="dwc:collectionID" xlink:type="simple">Colección Poliquetológica, Universidad Autónoma de Nuevo León</named-content>; institutionCode: <named-content xmlns:xlink="http://www.w3.org/1999/xlink" content-type="dwc:institutionCode" xlink:type="simple">UANL</named-content>; collectionCode: <named-content xmlns:xlink="http://www.w3.org/1999/xlink" content-type="dwc:collectionCode" xlink:type="simple">UANL, NL INV 0002-05-09</named-content></p></list-item></list></tp:treatment-sec><tp:treatment-sec sec-type="Description"><title>Description</title><p>Figures 10G–N and 11–15</p><p><italic>Body shape and trunk size</italic>. Specimens flattened dorso-ventrally along the body, ripe specimens with pyriform abdomen in transverse section. Body length 17.4 mm (6.3–34 mm, X = 14.3 mm, n = 4 paratypes incomplete, lacking some areas of abdomen), 2 mm width (1.2–2.7 mm, X = 2.7 mm, n = 5).</p><p><italic>Radiolar crown.</italic> Length 9.4 mm (8–18 mm, X = 12.66, n = 5 mm) with 12 pairs of radioles (8–15 pairs of radioles, X = 12.8 radioles, n = 5). Radiolar lobes fused dorsally, whose union form a bridge internally (H-shaped). Base of radiolar crown (basal lamina or radiolar lobes) short, as long as the length of five segments in lateral view (Fig. <xref ref-type="fig" rid="F5990521">12</xref>) (3,3,3,3,5 segments each paratype). Dorsal flanges prominent (Fig. <xref ref-type="fig" rid="F5990517">11</xref>A and Fig. <xref ref-type="fig" rid="F5990521">12</xref>A), ventral flanges reduced (Fig. <xref ref-type="fig" rid="F5990517">11</xref>B and Fig. <xref ref-type="fig" rid="F5990525">13</xref>C). Radioles not inrolled mid-ventrally. Radioles fused by a palmate membrane, about 1/2 length of radiole length. There are thirteen pinnules above the palmate membrane and a group of 26–30 black ocelli in an oval group on both outer sides of the radioles, each group as long as the space of eight pinnules (Fig. <xref ref-type="fig" rid="F5990529">14</xref>C–D). Radiolar flanges broad (Fig. <xref ref-type="fig" rid="F5990529">14</xref>A–B). Radioles not sectioned to count the number of skeletal cells (see remarks to genus level). Longest pinnules located at three quarters of the radiolar crown length. Radiolar tips flattened, erect, with broad flanges and digitiform tips, black or purple coloured (Fig. <xref ref-type="fig" rid="F5990529">14</xref>B), occupying the space of 10 pinnules. Dorsal lips as long as 1/4 of the radiolar crown length, orange, erect, with mid-rib. Ventral lips short, ear-shaped. Dorsal and ventral pinnular appendages absent.</p><p><italic><tp:taxon-name><tp:taxon-name-part taxon-name-part-type="genus" reg="Peristomium">Peristomium.</tp:taxon-name-part></tp:taxon-name></italic> Anterior peristomial ring not exposed beyond collar (not visible), high, dome-shaped (Fig. <xref ref-type="fig" rid="F5990525">13</xref>B). Posterior peristomial ring collar: dorsal collar margins fused to faecal groove (Fig. <xref ref-type="fig" rid="F5990521">12</xref>D). Lateral collar margins entire (Fig. <xref ref-type="fig" rid="F5990521">12</xref>A, C and Fig. <xref ref-type="fig" rid="F5990525">13</xref>G) or with an asymmetrical lateral notch V-shaped (Fig. <xref ref-type="fig" rid="F5990521">12</xref>A). Ventral collar margins entire, slightly higher than lateral collar margin (Fig. <xref ref-type="fig" rid="F5990517">11</xref>B and Fig. <xref ref-type="fig" rid="F5990525">13</xref>A–E). Ventral lappets, ventral sacs and parallel lamellae absent.</p><p><italic>Thorax.</italic> Chaetiger 1: with straight oblique rows of spine-like notochaetae (Fig. <xref ref-type="fig" rid="F6144154">10</xref>G and Fig. <xref ref-type="fig" rid="F5990521">12</xref>A–B) or slightly curved basally (Fig. <xref ref-type="fig" rid="F5990517">11</xref>A and Fig. <xref ref-type="fig" rid="F5990521">12</xref>D). Spine-like chaetae from collar with variable shape: stouter, straight with blades terminated by an elongated conical hood inflated at the base, usually bent or wavy in the slender distal half; and slender, sharply curved at the end (Fig. 10G and Fig. <xref ref-type="fig" rid="F5990533">15</xref>A). Ventral shield rectangular, with an anterior whitish transverse band (Fig. <xref ref-type="fig" rid="F5990517">11</xref>B and Fig. <xref ref-type="fig" rid="F5990525">13</xref>A), sometimes covered partially by anterior margin of ventral collar (Fig. <xref ref-type="fig" rid="F5990525">13</xref>B). Chaetigers 2–8: notopodia with superior group of short, spine-like chaetae and inferior groups of paleate chaetae without mucros. Neurochaetae avicular uncini, with handles as long as two times the length of crest, developed breast (Fig. <xref ref-type="fig" rid="F6144154">10</xref>I and Fig. <xref ref-type="fig" rid="F5990533">15</xref>C) and several rows of minute, similarly-sized teeth occupying half of crest length (Fig. <xref ref-type="fig" rid="F5990533">15</xref>C); neuropodial companion chaetae with rounded denticulate head and long, gently tapering asymmetrical membrane. Ventral shields broad, trapezoidal, laterally indented by neuropodial tori (Fig. <xref ref-type="fig" rid="F5990525">13</xref>A–E).</p><p><italic>Abdomen.</italic> A total of 142 abdominal chaetigers (9-64 chaetigers, X = 24.8; n = 5, all incomplete specimens). Abdominal ventral shields dark brown, rectangular, divided longitudinally by faecal groove (Fig. <xref ref-type="fig" rid="F5990525">13</xref>H). Anterior abdominal segments with paleate notochaetae, nearly rounded with mucros as long as palea width (Fig. 10L, Fig. <xref ref-type="fig" rid="F5990533">15</xref>I, andJ–K) and elongate, narrowly-hooded chaetae (Fig. <xref ref-type="fig" rid="F6144154">10</xref>K, Fig. <xref ref-type="fig" rid="F5990533">15</xref>E, F and H). Avicular abdominal uncini similar to thoracic ones but handles shorter (as long as the length of crest) and dentition covering 3/4 of the crest length (Fig. <xref ref-type="fig" rid="F6144154">10</xref>J and Fig. <xref ref-type="fig" rid="F5990533">15</xref>D). Posterior abdominal segments with oval paleae with a mucro longer than three times the palea width (Fig. <xref ref-type="fig" rid="F6144154">10</xref>M, Fig. <xref ref-type="fig" rid="F5990533">15</xref>G and I) and modified, elongate narrowly-hooded chaetae (Fig. <xref ref-type="fig" rid="F6144154">10</xref>N and Fig. <xref ref-type="fig" rid="F5990533">15</xref>G). Pygidium unknown (incomplete specimens)Fig. <xref ref-type="fig" rid="F6144154">10</xref></p><p><italic>Variation</italic>: Amongst the set of specimens here reviewed, two were found with the lateral collar margin V-shaped, apparently natural, not damaged. <xref ref-type="bibr" rid="B5994901">Perkins (1984)</xref> (p. 338) attributed this variation to ontogeny in specimens grouped within “<italic><tp:taxon-name><tp:taxon-name-part taxon-name-part-type="genus" reg="Notaulax">N.</tp:taxon-name-part> <tp:taxon-name-part taxon-name-part-type="species" reg="nudicollis">nudicollis</tp:taxon-name-part></tp:taxon-name></italic>”: collar of single lobe on adults or 2- or 4-lobed on juveniles. However, both specimens from La Paz with the lateral collar margin V-shaped were one of the largest (+34 mm) and one of medium-size (+13 mm). Thus, this anomaly cannot be attributed to ontogeny. In addition, the length of the basal lamina is also variable amongst specimens: it is as long as the length of three to five segments in lateral view (3,3,3,3,4,5,5, n = 7).</p><p><italic>Colour in live specimens</italic>. Black thorax dorsally (Fig. <xref ref-type="fig" rid="F5990517">11</xref>A). Collar ventral black with a white broad, transverse band near the base of the collar (Fig. <xref ref-type="fig" rid="F5990517">11</xref>B). Anterior three thoracic segments black on ventral side (Fig. <xref ref-type="fig" rid="F5990517">11</xref>B). Segments 4–8 with black colour surrounding each torus and ventral shields orange-cream coloured (Fig. <xref ref-type="fig" rid="F5990517">11</xref>B). Base of radiolar crown purple-whitish (Fig. <xref ref-type="fig" rid="F5990517">11</xref>A–B). Radiolar rachis and radiolar tips purple. Pinnules orange alternating with white and purple bands (Fig. <xref ref-type="fig" rid="F5990517">11</xref>B). Ventral abdominal shields brown or black, with lateral sides of body yellow or cream-coloured.</p><p><italic>Colour in preserved specimens</italic> (eight years post-fixation): black colour in life turns to deep purple-black in post-fixed specimens (Fig. <xref ref-type="fig" rid="F5990521">12</xref>A–D). Other areas are cream-coloured (Fig. <xref ref-type="fig" rid="F5990521">12</xref>C–D). Ventral abdominal shields purple (Fig. <xref ref-type="fig" rid="F5990525">13</xref>H). Radiolar rachis and radiolar tips purple (Fig. <xref ref-type="fig" rid="F5990529">14</xref>A–B).</p><p><italic>Tubes</italic>: Organic, horny tube, translucent, some bioclaustrated in a carbonated matrix (sclerozoan) (Fig. <xref ref-type="fig" rid="F5990525">13</xref>F).</p></tp:treatment-sec><tp:treatment-sec sec-type="Diagnosis"><title>Diagnosis</title><p>Ventral margin of collar entire. Short bands of radiolar ocelli (each band as long as the space of seven pinnules), ocelli distributed in oval groups of 26–30 ocelli each, groups located at the middle of the radiolar crown length.</p></tp:treatment-sec><tp:treatment-sec sec-type="Etymology"><title>Etymology</title><p>The name is a compound adjective, where the first term refers to the black colour of the worm (Latin <italic>nigrum</italic>, meaning black) and the second adjective (Latin <italic>incrustatĭo</italic>, meaning encrustation) makes reference to the encrusting nature of the species on the docks and hulls of the ships where the species was found.</p></tp:treatment-sec><tp:treatment-sec sec-type="Ecology"><title>Ecology</title><p>In La Paz (Gulf of California), <italic><tp:taxon-name><tp:taxon-name-part taxon-name-part-type="genus" reg="Notaulax">Notaulax</tp:taxon-name-part> <tp:taxon-name-part taxon-name-part-type="species" reg="nigroincrustata">nigroincrustata</tp:taxon-name-part></tp:taxon-name></italic> sp. n, was found in hull fouling in densities of 16–40 ind.m<sup>-2</sup>. Additionally, it is remarkable that the black body pigmentation remains up tonine years after sampling.</p></tp:treatment-sec><tp:treatment-sec sec-type="Biology"><title>Biology</title><p>Holotype (UANL 8138) and paratypes (UANL 8139, 8140) males with a huge mass of sperm in abdomen. Ripe worms have abdomen pyriform in cross section with a dorsal hump full of sperm. Males from additional samples (UANL 8141) have sperm between the body wall and internal layer of tubes. Spermatozoa has a spherical nucleus and rounded cap-like acrosome. Paratype female (UANL 8140) has full-developed oocytes in abdomen.</p></tp:treatment-sec><tp:treatment-sec sec-type="Taxon discussion"><title>Taxon discussion</title><p>In his revision of <italic><tp:taxon-name><tp:taxon-name-part taxon-name-part-type="genus" reg="Notaulax">Notaulax</tp:taxon-name-part></tp:taxon-name></italic>, <xref ref-type="bibr" rid="B5994901">Perkins (1984)</xref> includes specimens from Florida, Virgin Islands, North Carolina, Puerto Rico, Brazil, West Africa and western Mexico under the name of <italic><tp:taxon-name><tp:taxon-name-part taxon-name-part-type="genus" reg="Notaulax">Notaulax</tp:taxon-name-part> <tp:taxon-name-part taxon-name-part-type="species" reg="nudicollis">nudicollis</tp:taxon-name-part></tp:taxon-name></italic> Krøyer, arguing minor differences amongst them attributed to geographic separation. However, as stated below, specimens from western Mexico, analysed in this study, have peculiar features that allow us the recognition of a separated species.</p><p>Specimens here reviewed from the Gulf of California, match only with the specimens reported from Zihuatanejo (western Mexico) by <xref ref-type="bibr" rid="B5994901">Perkins (1984)</xref> as “<italic><tp:taxon-name><tp:taxon-name-part taxon-name-part-type="genus" reg="Notaulax">N.</tp:taxon-name-part> <tp:taxon-name-part taxon-name-part-type="species" reg="nudicollis">nudicollis</tp:taxon-name-part></tp:taxon-name></italic>”. Specimens from Zihuatanejo and adult specimens from La Paz have groups of up to about 30 ocelli, separated from palmate membrane by shorter length; and a collar entire ventrally. The holotype of <italic><tp:taxon-name><tp:taxon-name-part taxon-name-part-type="genus" reg="Notaulax">Notaulax</tp:taxon-name-part> <tp:taxon-name-part taxon-name-part-type="species" reg="nudicollis">nudicollis</tp:taxon-name-part></tp:taxon-name></italic> has tight, elongate-oval groups of 30–70 ocelli, diminishing in number distally to form a row and separated from palmate membrane by about the length of the membrane; minute mucros in thoracic palea and mucro from the anterior abdominal palea are shorter than the palea width <xref ref-type="bibr" rid="B5994901">Perkins (1984)</xref>. In specimens from western Mexico (Gulf of California, La Paz), ocelli are distributed in oval groups of 26–30 ocelli, not forming a row distally and that group is located 13 pinnules above the palmate membrane (less than a half of palmate membrane length); minute or reminiscent mucros in thoracic palea are not present; and mucros of paleate chaetae from the anterior abdomen are as long as the palea width. As these are features were constant in examined specimens, we decided to establish a new name for that species.</p><p>Amongst other species of <italic><tp:taxon-name><tp:taxon-name-part taxon-name-part-type="genus" reg="Notaulax">Notaulax</tp:taxon-name-part></tp:taxon-name></italic> distributed in Western Mexico, <italic><tp:taxon-name><tp:taxon-name-part taxon-name-part-type="genus" reg="Notaulax">N.</tp:taxon-name-part> <tp:taxon-name-part taxon-name-part-type="species" reg="nigroincrustata">nigroincrustata</tp:taxon-name-part></tp:taxon-name></italic> sp. n., differs from <italic><tp:taxon-name><tp:taxon-name-part taxon-name-part-type="genus" reg="Notaulax">N.</tp:taxon-name-part> <tp:taxon-name-part taxon-name-part-type="species" reg="californica">californica</tp:taxon-name-part></tp:taxon-name></italic> by the presence of an entire ventral collar margin (incised forming ventral lappets in <italic><tp:taxon-name><tp:taxon-name-part taxon-name-part-type="genus" reg="Notaulax">N.</tp:taxon-name-part> <tp:taxon-name-part taxon-name-part-type="species" reg="californica">californica</tp:taxon-name-part></tp:taxon-name></italic>); and radiolar ocelli distributed in groups (single rows in <italic><tp:taxon-name><tp:taxon-name-part taxon-name-part-type="genus" reg="Notaulax">N.</tp:taxon-name-part> <tp:taxon-name-part taxon-name-part-type="species" reg="californica">californica</tp:taxon-name-part></tp:taxon-name></italic>) (Table <xref ref-type="table" rid="T5990447">2</xref>). <italic><tp:taxon-name><tp:taxon-name-part taxon-name-part-type="genus" reg="Notaulax">Notaulax</tp:taxon-name-part> <tp:taxon-name-part taxon-name-part-type="species" reg="nigroincrustata">nigroincrustata</tp:taxon-name-part></tp:taxon-name></italic> sp. n. differs from <italic><tp:taxon-name><tp:taxon-name-part taxon-name-part-type="genus" reg="Notaulax">N.</tp:taxon-name-part> <tp:taxon-name-part taxon-name-part-type="species" reg="punctulata">punctulata</tp:taxon-name-part></tp:taxon-name></italic> sp. n. by the absence of interramal eyespots (present in <italic><tp:taxon-name><tp:taxon-name-part taxon-name-part-type="genus" reg="Notaulax">N.</tp:taxon-name-part> <tp:taxon-name-part taxon-name-part-type="species" reg="punctulata">punctulata</tp:taxon-name-part></tp:taxon-name></italic> sp. n.), amongst other features (Table <xref ref-type="table" rid="T5990447">2</xref>).</p></tp:treatment-sec><tp:treatment-sec><!--Section generated to contain objects referenced in tp:taxon-treatment.--><fig id="F5990521" position="float" orientation="portrait"><object-id xmlns:xlink="http://www.w3.org/1999/xlink" content-type="arpha" xlink:type="simple">7B9D0462-F2EB-5BB8-B603-5C297426FBE9</object-id><object-id xmlns:xlink="http://www.w3.org/1999/xlink" content-type="doi" xlink:type="simple">10.3897/BDJ.8.e57471.figure12</object-id><label>Figure 12.</label><caption><p>Selected features of <italic><tp:taxon-name><tp:taxon-name-part taxon-name-part-type="genus" reg="Notaulax">Notaulax</tp:taxon-name-part> <tp:taxon-name-part taxon-name-part-type="species" reg="nigroincrustata">nigroincrustata</tp:taxon-name-part></tp:taxon-name></italic> sp. n. A) Base of crown and thorax, lateral view, B) same, dorso-lateral view, C) same, ventro-lateral view, D) thorax, dorsal view. Scale bars: A–B) 1 mm, C) 1.5 mm, D) 2 mm, Abbreviations: cc) collar chaetiger, df) dorsal flange, vf) ventral flange. A–F) UANL 8139 paratypes.</p></caption><graphic xmlns:xlink="http://www.w3.org/1999/xlink" xlink:href="bdj-08-e57471-g012.jpg" position="float" id="oo_456512.jpg" orientation="portrait" xlink:type="simple"><uri content-type="original_file" xlink:type="simple">https://binary.pensoft.net/fig/456512</uri></graphic></fig><fig id="F5990517" position="float" orientation="portrait"><object-id xmlns:xlink="http://www.w3.org/1999/xlink" content-type="arpha" xlink:type="simple">CE27C6CE-4D06-51A2-9F2B-463811225EA0</object-id><object-id xmlns:xlink="http://www.w3.org/1999/xlink" content-type="doi" xlink:type="simple">10.3897/BDJ.8.e57471.figure11</object-id><label>Figure 11.</label><caption><p>Alive holotype of <italic><tp:taxon-name><tp:taxon-name-part taxon-name-part-type="genus" reg="Notaulax">Notaulax</tp:taxon-name-part> <tp:taxon-name-part taxon-name-part-type="species" reg="nigroincrustata">nigroincrustata</tp:taxon-name-part></tp:taxon-name></italic> sp. n. A) Base of crown and thorax, dorsal view, B) same, ventral view. Scale bars: A) 1 mm, B) 2 mm. A–B) UANL 8138 holotype.</p></caption><graphic xmlns:xlink="http://www.w3.org/1999/xlink" xlink:href="bdj-08-e57471-g011.jpg" position="float" id="oo_456510.jpg" orientation="portrait" xlink:type="simple"><uri content-type="original_file" xlink:type="simple">https://binary.pensoft.net/fig/456510</uri></graphic></fig><fig id="F5990525" position="float" orientation="portrait"><object-id xmlns:xlink="http://www.w3.org/1999/xlink" content-type="arpha" xlink:type="simple">5B8E331D-A95C-5391-93C8-1CB85D2173F5</object-id><object-id xmlns:xlink="http://www.w3.org/1999/xlink" content-type="doi" xlink:type="simple">10.3897/BDJ.8.e57471.figure13</object-id><label>Figure 13.</label><caption><p>Selected features of <italic><tp:taxon-name><tp:taxon-name-part taxon-name-part-type="genus" reg="Notaulax">Notaulax</tp:taxon-name-part> <tp:taxon-name-part taxon-name-part-type="species" reg="nigroincrustata">nigroincrustata</tp:taxon-name-part></tp:taxon-name></italic> sp. n. A–E) Collar, different shapes, ventral view, F) sclerezoan worm inside a calcium carbonate matrix, G) base of radiolar crown and peristomium, lateral view, H) abdominal shields. Scale bars: A) 0.65 mm, B) 1 mm, C–D) 1 mm, E) 1.3 mm, F) 2.2 mm, G) 0.75 mm, H) 1 mm. Abbreviations: apr) anterior peristomial ring, df) dorsal flange. A) UANL 8138 holotype, B–H) UANL 8140 paratypes.</p></caption><graphic xmlns:xlink="http://www.w3.org/1999/xlink" xlink:href="bdj-08-e57471-g013.jpg" position="float" id="oo_456513.jpg" orientation="portrait" xlink:type="simple"><uri content-type="original_file" xlink:type="simple">https://binary.pensoft.net/fig/456513</uri></graphic></fig><fig id="F5990529" position="float" orientation="portrait"><object-id xmlns:xlink="http://www.w3.org/1999/xlink" content-type="arpha" xlink:type="simple">B7CE3157-0BE6-50BA-95A1-B8B081487879</object-id><object-id xmlns:xlink="http://www.w3.org/1999/xlink" content-type="doi" xlink:type="simple">10.3897/BDJ.8.e57471.figure14</object-id><label>Figure 14.</label><caption><p>Selected features of <italic><tp:taxon-name><tp:taxon-name-part taxon-name-part-type="genus" reg="Notaulax">Notaulax</tp:taxon-name-part> <tp:taxon-name-part taxon-name-part-type="species" reg="nigroincrustata">nigroincrustata</tp:taxon-name-part></tp:taxon-name></italic> sp. n. A–B) radiolar tips showing radiolar flanges, C) radiolar ocelli, D) same, detail. Scale bars: A–B) 0.3 mm, C) 0.25 mm, D) 0.1 mm. Abbreviations: fl) flange. A–D) UANL 8138 holotype.</p></caption><graphic xmlns:xlink="http://www.w3.org/1999/xlink" xlink:href="bdj-08-e57471-g014.jpg" position="float" id="oo_456514.jpg" orientation="portrait" xlink:type="simple"><uri content-type="original_file" xlink:type="simple">https://binary.pensoft.net/fig/456514</uri></graphic></fig><fig id="F6144154" position="float" orientation="portrait"><object-id xmlns:xlink="http://www.w3.org/1999/xlink" content-type="arpha" xlink:type="simple">58D83C98-F6D6-5CE7-9108-F4DF44465986</object-id><object-id xmlns:xlink="http://www.w3.org/1999/xlink" content-type="doi" xlink:type="simple">10.3897/BDJ.8.e57471.figure10</object-id><label>Figure 10.</label><caption><p>Chaetae and uncini of species in <italic><tp:taxon-name><tp:taxon-name-part taxon-name-part-type="genus" reg="Notaulax">Notaulax</tp:taxon-name-part></tp:taxon-name></italic>. A–F) <italic><tp:taxon-name><tp:taxon-name-part taxon-name-part-type="genus" reg="Notaulax">Notaulax</tp:taxon-name-part> <tp:taxon-name-part taxon-name-part-type="species" reg="californica">californica</tp:taxon-name-part></tp:taxon-name></italic> (Treadwell, 1906), UANL 8134; G–N) <italic><tp:taxon-name><tp:taxon-name-part taxon-name-part-type="genus" reg="Notaulax">N.</tp:taxon-name-part> <tp:taxon-name-part taxon-name-part-type="species" reg="nigroincrustata">nigroincrustata</tp:taxon-name-part></tp:taxon-name></italic> sp. n., UANL 8138 holotype; O–S) <italic><tp:taxon-name><tp:taxon-name-part taxon-name-part-type="genus" reg="Notaulax">N.</tp:taxon-name-part> <tp:taxon-name-part taxon-name-part-type="species" reg="punctulata">punctulata</tp:taxon-name-part></tp:taxon-name></italic> sp. n., UANL 8143 paratype. A, G, O) chaetae from collar, B, H, P) paleae from thorax, C) broadly-hooded thoracic chaeta, D, I, Q) thoracic uncini, E, J, R) abdominal uncini, F, L, S) paleae from anterior abdomen, K) abdominal, elongate, narrowly-hooded chaeta, M) palea from posterior abdomen, N) posterior abdominal chaetiger. Scale bars: 30 μm.</p></caption><graphic xmlns:xlink="http://www.w3.org/1999/xlink" xlink:href="bdj-08-e57471-g010.jpg" position="float" id="oo_456574.jpg" orientation="portrait" xlink:type="simple"><uri content-type="original_file" xlink:type="simple">https://binary.pensoft.net/fig/456574</uri></graphic></fig><fig id="F5990533" position="float" orientation="portrait"><object-id xmlns:xlink="http://www.w3.org/1999/xlink" content-type="arpha" xlink:type="simple">04B38D31-BF83-5F1A-A8CF-064457469C61</object-id><object-id xmlns:xlink="http://www.w3.org/1999/xlink" content-type="doi" xlink:type="simple">10.3897/BDJ.8.e57471.figure15</object-id><label>Figure 15.</label><caption><p>Chaetae of <italic><tp:taxon-name><tp:taxon-name-part taxon-name-part-type="genus" reg="Notaulax">Notaulax</tp:taxon-name-part> <tp:taxon-name-part taxon-name-part-type="species" reg="nigroincrustata">nigroincrustata</tp:taxon-name-part></tp:taxon-name></italic> sp. n. A) collar chaetae, B) paleae from thorax, C) thoracic uncinus, D) abdominal uncini, E) abdominal paleae and elongate, narrowly-hooded chaeta from anterior abdomen, F) chaetiger from anterior abdomen, G) chaetiger from posterior abdomen, H) palea from anterior abdomen, I) palea from posterior abdomen. Scale bars: A) 40 μm, B, E–I) 30 μm, C–D) 24 μm. A–I) UANL 8138 holotype.</p></caption><graphic xmlns:xlink="http://www.w3.org/1999/xlink" xlink:href="bdj-08-e57471-g015.jpg" position="float" id="oo_456526.jpg" orientation="portrait" xlink:type="simple"><uri content-type="original_file" xlink:type="simple">https://binary.pensoft.net/fig/456526</uri></graphic></fig><table-wrap id="T5990447" position="float" orientation="portrait"><label>Table 2.</label><caption><p>Comparison of <italic><tp:taxon-name><tp:taxon-name-part taxon-name-part-type="genus" reg="Notaulax">Notaulax</tp:taxon-name-part></tp:taxon-name></italic> species from the Mexican Pacific.</p></caption><table rules="all"><tbody><tr><td rowspan="1" colspan="1">Species</td><td rowspan="1" colspan="1"><italic><tp:taxon-name><tp:taxon-name-part taxon-name-part-type="genus" reg="Notaulax">Notaulax</tp:taxon-name-part> <tp:taxon-name-part taxon-name-part-type="species" reg="californica">californica</tp:taxon-name-part></tp:taxon-name></italic> Treadwell, 1906</td><td rowspan="1" colspan="1"><italic><tp:taxon-name><tp:taxon-name-part taxon-name-part-type="genus" reg="Notaulax">Notaulax</tp:taxon-name-part> <tp:taxon-name-part taxon-name-part-type="species" reg="nigroincrustata">nigroincrustata</tp:taxon-name-part></tp:taxon-name></italic> sp. n.</td><td rowspan="1" colspan="1"><italic><tp:taxon-name><tp:taxon-name-part taxon-name-part-type="genus" reg="Notaulax">Notaulax</tp:taxon-name-part> <tp:taxon-name-part taxon-name-part-type="species" reg="punctulata">punctulata</tp:taxon-name-part></tp:taxon-name></italic> sp. n.</td></tr><tr><td rowspan="1" colspan="1">Record or type locality</td><td rowspan="1" colspan="1">Topolobampo, Sinaloa; Bahía Concepción, Baja California Sur, Gulf of California (Record)</td><td rowspan="1" colspan="1">La Paz, Baja California Sur, Gulf of California (type locality)</td><td rowspan="1" colspan="1">Acapulco, Guerrero, western Mexico (type locality)</td></tr><tr><td rowspan="1" colspan="1">Ventral margin of collar</td><td rowspan="1" colspan="1">Incised</td><td rowspan="1" colspan="1">Entire</td><td rowspan="1" colspan="1">Incised</td></tr><tr><td rowspan="1" colspan="1">Lateral margin of collar</td><td rowspan="1" colspan="1">Even in height</td><td rowspan="1" colspan="1">Even in height or rarely V-shaped</td><td rowspan="1" colspan="1">Even in height</td></tr><tr><td rowspan="1" colspan="1">Radiolar ocelli</td><td rowspan="1" colspan="1">5–6 ocelli in single row in smallest specimens, 14–15 ocelli in largest specimen</td><td rowspan="1" colspan="1">26–30 ocelli in oval group</td><td rowspan="1" colspan="1">24 ocelli in single rows</td></tr><tr><td rowspan="1" colspan="1">Length of bands or groups of ocelli</td><td rowspan="1" colspan="1">As long as space of 4–6 pinnules</td><td rowspan="1" colspan="1">As long as space of eight pinnules</td><td rowspan="1" colspan="1">As long as space of 13 pinnules</td></tr><tr><td rowspan="1" colspan="1">Base of radiolar crown (basa lamina)</td><td rowspan="1" colspan="1">Short (as long as three segments)</td><td rowspan="1" colspan="1">Short to medium length (as short as 3, 4 or 5 thoracic segments)</td><td rowspan="1" colspan="1">Short (as long as three thoracic segments)</td></tr><tr><td rowspan="1" colspan="1">Interramal eyespots on abdominal segments</td><td rowspan="1" colspan="1">Absent</td><td rowspan="1" colspan="1">Absent</td><td rowspan="1" colspan="1">Present</td></tr><tr><td rowspan="1" colspan="1">Location of ocelli</td><td rowspan="1" colspan="1">3/4 of the radiolar crown length</td><td rowspan="1" colspan="1">1/2 of the radiolar crown length</td><td rowspan="1" colspan="1">1/2 of the radiolar crown length</td></tr><tr><td rowspan="1" colspan="1">Extension of palmate membrane</td><td rowspan="1" colspan="1">Basal half of the radiolar crown length (1/2)</td><td rowspan="1" colspan="1">Basal half of the radiolar crown length (1/2)</td><td rowspan="1" colspan="1">Basal half of the radiolar crown length (1/2)</td></tr><tr><td rowspan="1" colspan="1">Chaetiger 1</td><td rowspan="1" colspan="1">Straight, oblique</td><td rowspan="1" colspan="1">Straight, oblique or slightly curved basally</td><td rowspan="1" colspan="1">Straight, oblique</td></tr><tr><td rowspan="1" colspan="1">Abdominal paleae</td><td rowspan="1" colspan="1">Anterior abdominal segments: spherical with short mucros.<break/>Posterior abdominal segments: oval with long mucros.</td><td rowspan="1" colspan="1">Anterior abdominal segments: spherical with short mucros.<break/>Posterior abdominal segments: oval with long mucros.</td><td rowspan="1" colspan="1">Anterior abdominal segments: spherical with short mucros.<break/>Posterior abdominal segments: oval with long mucros.</td></tr></tbody></table></table-wrap></tp:treatment-sec><ref-list><ref id="B5994901"><element-citation xmlns:xlink="http://www.w3.org/1999/xlink" publication-type="article" xlink:type="simple"><person-group person-group-type="author"><name name-style="western"><surname>Perkins</surname><given-names>T. H.</given-names></name></person-group><year>1984</year><article-title>Revision of <italic><tp:taxon-name><tp:taxon-name-part taxon-name-part-type="genus" reg="Demonax">Demonax</tp:taxon-name-part></tp:taxon-name></italic> Kinberg, <italic><tp:taxon-name><tp:taxon-name-part taxon-name-part-type="genus" reg="Hypsicomus">Hypsicomus</tp:taxon-name-part></tp:taxon-name></italic> Grube, and <italic><tp:taxon-name><tp:taxon-name-part taxon-name-part-type="genus" reg="Notaulax">Notaulax</tp:taxon-name-part></tp:taxon-name></italic> Tauber, with a review of <italic><tp:taxon-name><tp:taxon-name-part taxon-name-part-type="genus" reg="Megalomma">Megalomma</tp:taxon-name-part></tp:taxon-name></italic> Johansson from Florida (<tp:taxon-name><tp:taxon-name-part taxon-name-part-type="class">Polychaeta</tp:taxon-name-part></tp:taxon-name>: <tp:taxon-name><tp:taxon-name-part taxon-name-part-type="family">Sabellidae</tp:taxon-name-part></tp:taxon-name></article-title><source>Proceedings of the Biological Society of Washington</source><volume>97</volume><issue>2</issue><fpage>285</fpage><lpage>368</lpage><uri xlink:type="simple">http://biodiversitylibrary.org/page/34553607</uri></element-citation></ref></ref-list></tp:taxon-treatment>
