# Supplementary material for: Sclerozoan and fouling sabellid worms (Annelida: Sabellidae) from Mexico with the establishment of two new species
Source: Biodivers Data J. 2020 Oct 8;8:e57471. doi: 10.3897/BDJ.8.e57471 (PMC7561612; doi:10.3897/BDJ.8.e57471)
Supplement: XML Treatment for Notaulax punctulata [file BDJ.8.e57471-treatment6.xml]

<!DOCTYPE tp:taxon-treatment
  PUBLIC "-//TaxonX//DTD Taxonomic Treatment Publishing DTD v0 20100105//EN" "tax-treatment-NSO.dtd">
<tp:taxon-treatment xmlns:tp="http://www.plazi.org/taxpub"><tp:treatment-meta><mixed-citation publication-type="journal"><person-group><name><surname>Tovar-Hernández</surname><given-names>María Ana Ana</given-names></name><name><surname>García-Garza</surname><given-names>María Elena</given-names></name><name><surname>de León-González</surname><given-names>Jesús Angel</given-names></name></person-group><article-title>Sclerozoan and fouling sabellid worms (<tp:taxon-name><tp:taxon-name-part taxon-name-part-type="phylum">Annelida</tp:taxon-name-part></tp:taxon-name>: <tp:taxon-name><tp:taxon-name-part taxon-name-part-type="family">Sabellidae</tp:taxon-name-part></tp:taxon-name>) from Mexico with the establishment of two new species</article-title><source>Biodivers Data J</source><day>08</day><month>10</month><year>2020</year><volume>8</volume><pub-id pub-id-type="doi">10.3897/BDJ.8.e57471</pub-id></mixed-citation></tp:treatment-meta><tp:nomenclature><tp:taxon-name><object-id xmlns:xlink="http://www.w3.org/1999/xlink" content-type="arpha" xlink:type="simple">82DF61FD-29A9-5227-A329-CC2C18422EC7</object-id><tp:taxon-name-part taxon-name-part-type="genus">Notaulax</tp:taxon-name-part> <tp:taxon-name-part taxon-name-part-type="species">punctulata</tp:taxon-name-part><object-id xmlns:xlink="http://www.w3.org/1999/xlink" content-type="zoobank" xlink:type="simple" object-id-type="ZooBank">42F8AC0E-C4D8-4894-B046-EC4A73C6A31A</object-id></tp:taxon-name><tp:taxon-authority>Tovar-Hernández, García-Garza &amp; de León-González</tp:taxon-authority><tp:taxon-status xmlns:xlink="http://www.w3.org/1999/xlink" xlink:type="simple">sp. n.</tp:taxon-status></tp:nomenclature><tp:treatment-sec sec-type="materials"><title>Materials</title><list list-type="alpha-lower" list-content="occurrences"><list-item><p><bold>Type status:</bold> <named-content xmlns:xlink="http://www.w3.org/1999/xlink" content-type="dwc:typeStatus" xlink:type="simple">Holotype</named-content>. <bold>Occurrence:</bold> catalogNumber: <named-content xmlns:xlink="http://www.w3.org/1999/xlink" content-type="dwc:catalogNumber" xlink:type="simple">UANL 8142</named-content>; recordedBy: <named-content xmlns:xlink="http://www.w3.org/1999/xlink" content-type="dwc:recordedBy" xlink:type="simple">Tulio Fabio Villalobos-Guerrero</named-content>; sex: <named-content xmlns:xlink="http://www.w3.org/1999/xlink" content-type="dwc:sex" xlink:type="simple">Female</named-content>; lifeStage: <named-content xmlns:xlink="http://www.w3.org/1999/xlink" content-type="dwc:lifeStage" xlink:type="simple">Adult</named-content>; reproductiveCondition: <named-content xmlns:xlink="http://www.w3.org/1999/xlink" content-type="dwc:reproductiveCondition" xlink:type="simple">Ripe</named-content>; <bold>Taxon:</bold> phylum: <named-content xmlns:xlink="http://www.w3.org/1999/xlink" content-type="dwc:phylum" xlink:type="simple"><tp:taxon-name><tp:taxon-name-part taxon-name-part-type="phylum">Annelida</tp:taxon-name-part></tp:taxon-name></named-content>; class: <named-content xmlns:xlink="http://www.w3.org/1999/xlink" content-type="dwc:class" xlink:type="simple"><tp:taxon-name><tp:taxon-name-part taxon-name-part-type="class">Polychaeta</tp:taxon-name-part></tp:taxon-name></named-content>; order: <named-content xmlns:xlink="http://www.w3.org/1999/xlink" content-type="dwc:order" xlink:type="simple"><tp:taxon-name><tp:taxon-name-part taxon-name-part-type="order">Sabellida</tp:taxon-name-part></tp:taxon-name> Levinsen, 1883</named-content>; family: <named-content xmlns:xlink="http://www.w3.org/1999/xlink" content-type="dwc:family" xlink:type="simple"><tp:taxon-name><tp:taxon-name-part taxon-name-part-type="family">Sabellidae</tp:taxon-name-part></tp:taxon-name> Latreille, 1825</named-content>; genus: <named-content xmlns:xlink="http://www.w3.org/1999/xlink" content-type="dwc:genus" xlink:type="simple"><tp:taxon-name><tp:taxon-name-part taxon-name-part-type="genus">Notaulax</tp:taxon-name-part></tp:taxon-name> Tauber, 1879</named-content>; <bold>Location:</bold> higherGeographyID: <named-content xmlns:xlink="http://www.w3.org/1999/xlink" content-type="dwc:higherGeographyID" xlink:type="simple">Pacific Ocean</named-content>; higherGeography: <named-content xmlns:xlink="http://www.w3.org/1999/xlink" content-type="dwc:higherGeography" xlink:type="simple">Tropical Eastern Pacific</named-content>; continent: <named-content xmlns:xlink="http://www.w3.org/1999/xlink" content-type="dwc:continent" xlink:type="simple">America</named-content>; country: <named-content xmlns:xlink="http://www.w3.org/1999/xlink" content-type="dwc:country" xlink:type="simple">México</named-content>; countryCode: <named-content xmlns:xlink="http://www.w3.org/1999/xlink" content-type="dwc:countryCode" xlink:type="simple">MX</named-content>; stateProvince: <named-content xmlns:xlink="http://www.w3.org/1999/xlink" content-type="dwc:stateProvince" xlink:type="simple">Guerrero</named-content>; municipality: <named-content xmlns:xlink="http://www.w3.org/1999/xlink" content-type="dwc:municipality" xlink:type="simple">Acapulco de Juárez</named-content>; locality: <named-content xmlns:xlink="http://www.w3.org/1999/xlink" content-type="dwc:locality" xlink:type="simple">Acapulco, Playa Hornitos</named-content>; maximumDepthInMeters: <named-content xmlns:xlink="http://www.w3.org/1999/xlink" content-type="dwc:maximumDepthInMeters" xlink:type="simple">3 m</named-content>; verbatimLatitude: <named-content xmlns:xlink="http://www.w3.org/1999/xlink" content-type="dwc:verbatimLatitude" xlink:type="simple">16°51’26.41”N</named-content>; verbatimLongitude: <named-content xmlns:xlink="http://www.w3.org/1999/xlink" content-type="dwc:verbatimLongitude" xlink:type="simple">99°53’20.70”W</named-content>; <bold>Identification:</bold> identifiedBy: <named-content xmlns:xlink="http://www.w3.org/1999/xlink" content-type="dwc:identifiedBy" xlink:type="simple">María Ana Tovar-Hernández</named-content>; <bold>Event:</bold> samplingProtocol: <named-content xmlns:xlink="http://www.w3.org/1999/xlink" content-type="dwc:samplingProtocol" xlink:type="simple">By hand</named-content>; eventDate: <named-content xmlns:xlink="http://www.w3.org/1999/xlink" content-type="dwc:eventDate" xlink:type="simple">November 9, 2015</named-content>; year: <named-content xmlns:xlink="http://www.w3.org/1999/xlink" content-type="dwc:year" xlink:type="simple">2015</named-content>; month: <named-content xmlns:xlink="http://www.w3.org/1999/xlink" content-type="dwc:month" xlink:type="simple">11</named-content>; day: <named-content xmlns:xlink="http://www.w3.org/1999/xlink" content-type="dwc:day" xlink:type="simple">9</named-content>; habitat: <named-content xmlns:xlink="http://www.w3.org/1999/xlink" content-type="dwc:habitat" xlink:type="simple">Sclerozoan of oyster attached to dock</named-content>; <bold>Record Level:</bold> language: <named-content xmlns:xlink="http://www.w3.org/1999/xlink" content-type="dwc:language" xlink:type="simple">Spanish</named-content>; institutionID: <named-content xmlns:xlink="http://www.w3.org/1999/xlink" content-type="dwc:institutionID" xlink:type="simple">Universidad Autónoma de Nuevo León</named-content>; collectionID: <named-content xmlns:xlink="http://www.w3.org/1999/xlink" content-type="dwc:collectionID" xlink:type="simple">Colección Poliquetológica, Universidad Autónoma de Nuevo León</named-content>; institutionCode: <named-content xmlns:xlink="http://www.w3.org/1999/xlink" content-type="dwc:institutionCode" xlink:type="simple">UANL</named-content>; collectionCode: <named-content xmlns:xlink="http://www.w3.org/1999/xlink" content-type="dwc:collectionCode" xlink:type="simple">UANL, NL INV 0002-05-09</named-content></p></list-item><list-item><p><bold>Type status:</bold> <named-content xmlns:xlink="http://www.w3.org/1999/xlink" content-type="dwc:typeStatus" xlink:type="simple">Paratype</named-content>. <bold>Occurrence:</bold> catalogNumber: <named-content xmlns:xlink="http://www.w3.org/1999/xlink" content-type="dwc:catalogNumber" xlink:type="simple">UANL 8143</named-content>; recordedBy: <named-content xmlns:xlink="http://www.w3.org/1999/xlink" content-type="dwc:recordedBy" xlink:type="simple">Tulio Fabio Villalobos-Guerrero</named-content>; individualCount: <named-content xmlns:xlink="http://www.w3.org/1999/xlink" content-type="dwc:individualCount" xlink:type="simple">1</named-content>; sex: <named-content xmlns:xlink="http://www.w3.org/1999/xlink" content-type="dwc:sex" xlink:type="simple">Male</named-content>; lifeStage: <named-content xmlns:xlink="http://www.w3.org/1999/xlink" content-type="dwc:lifeStage" xlink:type="simple">Adult</named-content>; reproductiveCondition: <named-content xmlns:xlink="http://www.w3.org/1999/xlink" content-type="dwc:reproductiveCondition" xlink:type="simple">Ripe</named-content>; <bold>Taxon:</bold> phylum: <named-content xmlns:xlink="http://www.w3.org/1999/xlink" content-type="dwc:phylum" xlink:type="simple"><tp:taxon-name><tp:taxon-name-part taxon-name-part-type="phylum">Annelida</tp:taxon-name-part></tp:taxon-name></named-content>; class: <named-content xmlns:xlink="http://www.w3.org/1999/xlink" content-type="dwc:class" xlink:type="simple"><tp:taxon-name><tp:taxon-name-part taxon-name-part-type="class">Polychaeta</tp:taxon-name-part></tp:taxon-name></named-content>; order: <named-content xmlns:xlink="http://www.w3.org/1999/xlink" content-type="dwc:order" xlink:type="simple"><tp:taxon-name><tp:taxon-name-part taxon-name-part-type="order">Sabellida</tp:taxon-name-part></tp:taxon-name></named-content>; family: <named-content xmlns:xlink="http://www.w3.org/1999/xlink" content-type="dwc:family" xlink:type="simple"><tp:taxon-name><tp:taxon-name-part taxon-name-part-type="family">Sabellidae</tp:taxon-name-part></tp:taxon-name></named-content>; genus: <named-content xmlns:xlink="http://www.w3.org/1999/xlink" content-type="dwc:genus" xlink:type="simple"><tp:taxon-name><tp:taxon-name-part taxon-name-part-type="genus">Notaulax</tp:taxon-name-part></tp:taxon-name></named-content>; <bold>Location:</bold> higherGeographyID: <named-content xmlns:xlink="http://www.w3.org/1999/xlink" content-type="dwc:higherGeographyID" xlink:type="simple">Pacific Ocean</named-content>; higherGeography: <named-content xmlns:xlink="http://www.w3.org/1999/xlink" content-type="dwc:higherGeography" xlink:type="simple">Tropical Eastern Pacific</named-content>; continent: <named-content xmlns:xlink="http://www.w3.org/1999/xlink" content-type="dwc:continent" xlink:type="simple">America</named-content>; country: <named-content xmlns:xlink="http://www.w3.org/1999/xlink" content-type="dwc:country" xlink:type="simple">México</named-content>; countryCode: <named-content xmlns:xlink="http://www.w3.org/1999/xlink" content-type="dwc:countryCode" xlink:type="simple">MX</named-content>; stateProvince: <named-content xmlns:xlink="http://www.w3.org/1999/xlink" content-type="dwc:stateProvince" xlink:type="simple">Guerrero</named-content>; municipality: <named-content xmlns:xlink="http://www.w3.org/1999/xlink" content-type="dwc:municipality" xlink:type="simple">Acapulco de Juárez</named-content>; locality: <named-content xmlns:xlink="http://www.w3.org/1999/xlink" content-type="dwc:locality" xlink:type="simple">Acapulco, Playa Hornitos</named-content>; maximumDepthInMeters: <named-content xmlns:xlink="http://www.w3.org/1999/xlink" content-type="dwc:maximumDepthInMeters" xlink:type="simple">3 m</named-content>; verbatimLatitude: <named-content xmlns:xlink="http://www.w3.org/1999/xlink" content-type="dwc:verbatimLatitude" xlink:type="simple">16°51’26.41”N</named-content>; verbatimLongitude: <named-content xmlns:xlink="http://www.w3.org/1999/xlink" content-type="dwc:verbatimLongitude" xlink:type="simple">99°53’20.70”W</named-content>; <bold>Identification:</bold> identifiedBy: <named-content xmlns:xlink="http://www.w3.org/1999/xlink" content-type="dwc:identifiedBy" xlink:type="simple">María Ana Tovar-Hernández</named-content>; <bold>Event:</bold> samplingProtocol: <named-content xmlns:xlink="http://www.w3.org/1999/xlink" content-type="dwc:samplingProtocol" xlink:type="simple">By hand</named-content>; eventDate: <named-content xmlns:xlink="http://www.w3.org/1999/xlink" content-type="dwc:eventDate" xlink:type="simple">November 9, 2015</named-content>; year: <named-content xmlns:xlink="http://www.w3.org/1999/xlink" content-type="dwc:year" xlink:type="simple">2015</named-content>; month: <named-content xmlns:xlink="http://www.w3.org/1999/xlink" content-type="dwc:month" xlink:type="simple">11</named-content>; day: <named-content xmlns:xlink="http://www.w3.org/1999/xlink" content-type="dwc:day" xlink:type="simple">9</named-content>; habitat: <named-content xmlns:xlink="http://www.w3.org/1999/xlink" content-type="dwc:habitat" xlink:type="simple">Sclerozoan of oyster attached to dock</named-content>; <bold>Record Level:</bold> language: <named-content xmlns:xlink="http://www.w3.org/1999/xlink" content-type="dwc:language" xlink:type="simple">Spanish</named-content>; institutionID: <named-content xmlns:xlink="http://www.w3.org/1999/xlink" content-type="dwc:institutionID" xlink:type="simple">Universidad Autónoma de Nuevo León</named-content>; collectionID: <named-content xmlns:xlink="http://www.w3.org/1999/xlink" content-type="dwc:collectionID" xlink:type="simple">Colección Poliquetológica, Universidad Autónoma de Nuevo León</named-content>; institutionCode: <named-content xmlns:xlink="http://www.w3.org/1999/xlink" content-type="dwc:institutionCode" xlink:type="simple">UANL</named-content>; collectionCode: <named-content xmlns:xlink="http://www.w3.org/1999/xlink" content-type="dwc:collectionCode" xlink:type="simple">UANL, NL INV 0002-05-09</named-content></p></list-item></list></tp:treatment-sec><tp:treatment-sec sec-type="Description"><title>Description</title><p>Figures 10O–S, 16–18</p><p><italic>Body shape and trunk size</italic>. Specimens flattened dorso-ventrally along the thorax, with pyriform abdomen in transversal section. Body length 15.4 mm (+13,2 mm), 1.5 mm (1.8 mm width).</p><p><italic>Radiolar crown.</italic> Length 4.9 mm with 11 pairs of radioles. Radiolar lobes fused dorsally. Base of radiolar crown (basal lamina) short, as long as the length of three segments in lateral view, with dorsal and ventral flanges reduced (Fig. <xref ref-type="fig" rid="F5990537">16</xref>A–B and D). Radioles fused by a palmate membrane, about 1/2 of radiole length. Immediately above the membrane, there is a group of 24–26 black ocelli in a single row on both outer sides of the radioles, each band as long as the space of 13 pinnules (Fig. <xref ref-type="fig" rid="F5990541">17</xref>A and C–D). Radiolar flanges broad (Fig. <xref ref-type="fig" rid="F5990541">17</xref>A). Radiolar tips flattened, with broad flanges and long digitiform tips, occupying the space of 12 pinnules (Fig. <xref ref-type="fig" rid="F5990541">17</xref>E). Longest pinnules located at three quarters of the radiolar crown length. Radioles not sectioned to count the number of skeletal cells (see remarks to genus level). Dorsal lips as long as 1/4 of the radiolar crown length, erect, with mid-rib. Ventral lips short, ear-shaped. Dorsal and ventral pinnular appendages absent.</p><p><italic><tp:taxon-name><tp:taxon-name-part taxon-name-part-type="genus" reg="Peristomium">Peristomium.</tp:taxon-name-part></tp:taxon-name></italic> Anterior peristomial ring not exposed beyond collar (not visible). Posterior peristomial ring collar: dorsal collar margins fused to faecal groove (Fig. <xref ref-type="fig" rid="F5990537">16</xref>A). Lateral collar margins entire (Fig. <xref ref-type="fig" rid="F5990537">16</xref>D). Ventral collar margins incised forming rounded lappets (Fig. <xref ref-type="fig" rid="F5990537">16</xref>B, E). Ventral sacs and parallel lamellae absent.</p><p><italic>Thorax.</italic> Chaetiger 1: with straight oblique rows of spine-like notochaetae (Fig. <xref ref-type="fig" rid="F5990537">16</xref>A). Spine-like chaetae from collar short, stouter, straight with blades sharply curved at the end (Fig. <xref ref-type="fig" rid="F6144154">10</xref>O and Fig. <xref ref-type="fig" rid="F5990545">18</xref>A). Ventral shield rectangular. Chaetigers 2–8: notopodia with superior group of short, spine-like chaetae and inferior groups of paleate chaetae without mucros (Fig. <xref ref-type="fig" rid="F6144154">10</xref>P and Fig. <xref ref-type="fig" rid="F5990545">18</xref>B). Neurochaetae avicular uncini, with handles as long as two times the length of crest, developed breast and several rows of minute, similarly-sized teeth occupying half of the crest (Fig. <xref ref-type="fig" rid="F6144154">10</xref>Q, andFig. <xref ref-type="fig" rid="F5990545">18</xref>C); neuropodial companion chaetae with rounded denticulate head and long, gently tapering asymmetrical membrane. Ventral shields broad, trapezoidal, laterally indented by neuropodial tori.</p><p><italic>Abdomen.</italic> Segments 142 (83 abdominal segments). Interramal eyespots present (Fig. <xref ref-type="fig" rid="F5990537">16</xref>F–G and Fig. <xref ref-type="fig" rid="F5990541">17</xref>B). Abdominal ventral shields brown, rectangular, divided longitudinally by faecal groove. Anterior abdominal segments with paleate notochaetae, nearly rounded with mucros as long as palea width (Fig. <xref ref-type="fig" rid="F6144154">10</xref>S and Fig. <xref ref-type="fig" rid="F5990545">18</xref>B) and elongate, narrowly-hooded chaetae. Avicular abdominal uncini similar to thoracic ones, but handles shorter (as long as the crest length) and dentition covering 3/4 of the crest (Fig. <xref ref-type="fig" rid="F6144154">10</xref>R and Fig. <xref ref-type="fig" rid="F5990545">18</xref>F). Posterior abdominal segments with oval paleae with a mucro longer than three times the palea width and modified, elongate narrowly-hooded chaetae. Pygidium with two rounded black eyes.</p><p><italic>Colour in live specimens</italic>: Unknown.</p><p><italic>Colour in preserved specimens</italic>: Body pale with black interramal eyespots (Fig. <xref ref-type="fig" rid="F5990537">16</xref>G, andFig. <xref ref-type="fig" rid="F5990541">17</xref>B); collar and some areas of thorax purple (Fig. <xref ref-type="fig" rid="F5990537">16</xref>C).</p><p><italic>Tubes</italic>: Organic, horny, translucent tubes.</p></tp:treatment-sec><tp:treatment-sec sec-type="Diagnosis"><title>Diagnosis</title><p>Ventral margin of collar incised, forming rounded lappets. Long bands or radiolar ocelli (each band as long as the space of 13 pinnules), ocelli distributed in single rows of 24 ocelli each, bands located at the middle of the radiolar crown length. Interramal eyespots on abdominal segments.</p></tp:treatment-sec><tp:treatment-sec sec-type="Etymology"><title>Etymology</title><p>The specific epithet <italic><tp:taxon-name><tp:taxon-name-part taxon-name-part-type="genus" reg="Notaulax"/><tp:taxon-name-part taxon-name-part-type="species" reg="punctulata">punctulata</tp:taxon-name-part></tp:taxon-name></italic> is the feminine of the Latin word <italic>punctulatus</italic>, meaning 'having small spots or punctures' or 'punctulate' and refers to the presence of abdominal interramal eyespots of the species.</p></tp:treatment-sec><tp:treatment-sec sec-type="Biology"><title>Biology</title><p>Holotype female with fully-developed oocytes in abdomen. Paratype male with sperm in abdomen, spermatozoa with spherical nucleus and rounded cap-like acrosome (Fig. <xref ref-type="fig" rid="F5990545">18</xref>F).</p></tp:treatment-sec><tp:treatment-sec sec-type="Taxon discussion"><title>Taxon discussion</title><p>Abdominal interramal eyespots have been only reported in <italic><tp:taxon-name><tp:taxon-name-part taxon-name-part-type="genus" reg="Notaulax">Notaulax</tp:taxon-name-part> <tp:taxon-name-part taxon-name-part-type="species" reg="tilosaula">tilosaula</tp:taxon-name-part></tp:taxon-name></italic> (Schmarda, 1861) (<xref ref-type="bibr" rid="B5994969">Schmarda 1861</xref>) by <xref ref-type="bibr" rid="B5995012">Tovar-Hernández et al. (2017)</xref>. <italic><tp:taxon-name><tp:taxon-name-part taxon-name-part-type="genus" reg="Notaulax">Notaulax</tp:taxon-name-part> <tp:taxon-name-part taxon-name-part-type="species" reg="punctulata">punctulata</tp:taxon-name-part></tp:taxon-name></italic> sp. n. differs from <italic><tp:taxon-name><tp:taxon-name-part taxon-name-part-type="genus" reg="Notaulax">N.</tp:taxon-name-part> <tp:taxon-name-part taxon-name-part-type="species" reg="tilosaula">tilosaula</tp:taxon-name-part></tp:taxon-name></italic> by the following features: the palmate membrane extends until a half of the radiolar crown length in <italic><tp:taxon-name><tp:taxon-name-part taxon-name-part-type="genus" reg="Notaulax">N.</tp:taxon-name-part> <tp:taxon-name-part taxon-name-part-type="species" reg="punctulata">punctulata</tp:taxon-name-part></tp:taxon-name></italic> sp. n. (1/4 of the radiolar crown length in <italic><tp:taxon-name><tp:taxon-name-part taxon-name-part-type="genus" reg="Notaulax">N.</tp:taxon-name-part> <tp:taxon-name-part taxon-name-part-type="species" reg="tilosaula">tilosaula</tp:taxon-name-part></tp:taxon-name></italic>); radiolar tips are very long, occupying space of 10–12 pinnules width in <italic><tp:taxon-name><tp:taxon-name-part taxon-name-part-type="genus" reg="Notaulax">N.</tp:taxon-name-part> <tp:taxon-name-part taxon-name-part-type="species" reg="punctulata">punctulata</tp:taxon-name-part></tp:taxon-name></italic> sp. n. (short tips in <italic><tp:taxon-name><tp:taxon-name-part taxon-name-part-type="genus" reg="Notaulax">N.</tp:taxon-name-part> <tp:taxon-name-part taxon-name-part-type="species" reg="tilosaula">tilosaula</tp:taxon-name-part></tp:taxon-name></italic>, occupying space of three pinnules width; band of ocelli in <italic><tp:taxon-name><tp:taxon-name-part taxon-name-part-type="genus" reg="Notaulax">N.</tp:taxon-name-part> <tp:taxon-name-part taxon-name-part-type="species" reg="punctulata">punctulata</tp:taxon-name-part></tp:taxon-name></italic> sp. n. occupying space of 13 pinnules (25 pinnules in <italic><tp:taxon-name><tp:taxon-name-part taxon-name-part-type="genus" reg="Notaulax">N.</tp:taxon-name-part> <tp:taxon-name-part taxon-name-part-type="species" reg="tilosaula">tilosaula</tp:taxon-name-part></tp:taxon-name></italic>); ventral lappets rounded in <italic><tp:taxon-name><tp:taxon-name-part taxon-name-part-type="genus" reg="Notaulax">N.</tp:taxon-name-part> <tp:taxon-name-part taxon-name-part-type="species" reg="punctulata">punctulata</tp:taxon-name-part></tp:taxon-name></italic> sp. n. (triangular in <italic><tp:taxon-name><tp:taxon-name-part taxon-name-part-type="genus" reg="Notaulax">N.</tp:taxon-name-part> <tp:taxon-name-part taxon-name-part-type="species" reg="tilosaula">tilosaula</tp:taxon-name-part></tp:taxon-name></italic>); lateral collar margin level in <italic><tp:taxon-name><tp:taxon-name-part taxon-name-part-type="genus" reg="Notaulax">N.</tp:taxon-name-part> <tp:taxon-name-part taxon-name-part-type="species" reg="punctulata">punctulata</tp:taxon-name-part></tp:taxon-name></italic> sp. n. (V-shaped margin in <italic><tp:taxon-name><tp:taxon-name-part taxon-name-part-type="genus" reg="Notaulax">N.</tp:taxon-name-part> <tp:taxon-name-part taxon-name-part-type="species" reg="tilosaula">tilosaula</tp:taxon-name-part></tp:taxon-name></italic>) and mucro of posterior abdominal paleae as long as three times the width of paleae (mucro as long as five times the width of paleae in <italic><tp:taxon-name><tp:taxon-name-part taxon-name-part-type="genus" reg="Notaulax">N.</tp:taxon-name-part> <tp:taxon-name-part taxon-name-part-type="species" reg="tilosaula">tilosaula</tp:taxon-name-part></tp:taxon-name></italic>).</p><p>Amongst the species of <italic><tp:taxon-name><tp:taxon-name-part taxon-name-part-type="genus" reg="Notaulax">Notaulax</tp:taxon-name-part></tp:taxon-name></italic> from the Mexican Pacific, <italic><tp:taxon-name><tp:taxon-name-part taxon-name-part-type="genus" reg="Notaulax">N.</tp:taxon-name-part> <tp:taxon-name-part taxon-name-part-type="species" reg="punctulata">punctulata</tp:taxon-name-part></tp:taxon-name></italic> sp. n. is unique by the presence of interramal eyespots on the abdominal segments (Table <xref ref-type="table" rid="T5990447">2</xref>). <italic><tp:taxon-name><tp:taxon-name-part taxon-name-part-type="genus" reg="Notaulax">Notaulax</tp:taxon-name-part> <tp:taxon-name-part taxon-name-part-type="species" reg="californica">californica</tp:taxon-name-part></tp:taxon-name></italic> and <italic><tp:taxon-name><tp:taxon-name-part taxon-name-part-type="genus" reg="Notaulax">N.</tp:taxon-name-part> <tp:taxon-name-part taxon-name-part-type="species" reg="punctulata">punctulata</tp:taxon-name-part></tp:taxon-name></italic> sp. n. have radiolar ocelli distributed in single rows, but in the former, there are a minor number (5–6), whereas in the second, there may be up to 24 ocelli per row. <italic><tp:taxon-name><tp:taxon-name-part taxon-name-part-type="genus" reg="Notaulax">Notaulax</tp:taxon-name-part> <tp:taxon-name-part taxon-name-part-type="species" reg="nigroincrustata">nigroincrustata</tp:taxon-name-part></tp:taxon-name></italic> sp. n. have ocelli distributed in oval groups of 26–30 ocelli each.</p></tp:treatment-sec><tp:treatment-sec><!--Section generated to contain objects referenced in tp:taxon-treatment.--><fig id="F5990537" position="float" orientation="portrait"><object-id xmlns:xlink="http://www.w3.org/1999/xlink" content-type="arpha" xlink:type="simple">98D8ECE2-814B-5B5B-8D14-2A588DF8C2A7</object-id><object-id xmlns:xlink="http://www.w3.org/1999/xlink" content-type="doi" xlink:type="simple">10.3897/BDJ.8.e57471.figure16</object-id><label>Figure 16.</label><caption><p>Selected features of <italic><tp:taxon-name><tp:taxon-name-part taxon-name-part-type="genus" reg="Notaulax">Notaulax</tp:taxon-name-part> <tp:taxon-name-part taxon-name-part-type="species" reg="punctulata">punctulata</tp:taxon-name-part></tp:taxon-name></italic> sp. n. A) Base of crown and thorax, dorsal view, B) same, ventral view, C) thorax and anterior abdomen, lateral view, D) collar, lateral view, E) peristomium, frontal view, crown removed, F–G) interramal eyespots on abdomen as pointed with arrows. A–B, D–F) stained with Shirla stain A. Scale bars: A–G) 0.5 mm. Abbreviations: d) dorsal, v) ventral. A–B, D, F–G) UANL 8142 holotype, C, E) UANL 8143 paratype.</p></caption><graphic xmlns:xlink="http://www.w3.org/1999/xlink" xlink:href="bdj-08-e57471-g016.jpg" position="float" id="oo_456515.jpg" orientation="portrait" xlink:type="simple"><uri content-type="original_file" xlink:type="simple">https://binary.pensoft.net/fig/456515</uri></graphic></fig><fig id="F5990541" position="float" orientation="portrait"><object-id xmlns:xlink="http://www.w3.org/1999/xlink" content-type="arpha" xlink:type="simple">63B7E6FA-E7FC-562B-94A9-458B5E3BA040</object-id><object-id xmlns:xlink="http://www.w3.org/1999/xlink" content-type="doi" xlink:type="simple">10.3897/BDJ.8.e57471.figure17</object-id><label>Figure 17.</label><caption><p>Selected features of <italic><tp:taxon-name><tp:taxon-name-part taxon-name-part-type="genus" reg="Notaulax">Notaulax</tp:taxon-name-part> <tp:taxon-name-part taxon-name-part-type="species" reg="punctulata">punctulata</tp:taxon-name-part></tp:taxon-name></italic> sp. n. A) Anterior part of crown, B) pygidium and interramal eyespots, C) radiolar bands of ocelli, D) palmate membrane, E) radiolar tip. Scale bars: A–E) 0.4 mm. A–D) UANL 8142 holotype.</p></caption><graphic xmlns:xlink="http://www.w3.org/1999/xlink" xlink:href="bdj-08-e57471-g017.jpg" position="float" id="oo_456516.jpg" orientation="portrait" xlink:type="simple"><uri content-type="original_file" xlink:type="simple">https://binary.pensoft.net/fig/456516</uri></graphic></fig><fig id="F6144154" position="float" orientation="portrait"><object-id xmlns:xlink="http://www.w3.org/1999/xlink" content-type="arpha" xlink:type="simple">58D83C98-F6D6-5CE7-9108-F4DF44465986</object-id><object-id xmlns:xlink="http://www.w3.org/1999/xlink" content-type="doi" xlink:type="simple">10.3897/BDJ.8.e57471.figure10</object-id><label>Figure 10.</label><caption><p>Chaetae and uncini of species in <italic><tp:taxon-name><tp:taxon-name-part taxon-name-part-type="genus" reg="Notaulax">Notaulax</tp:taxon-name-part></tp:taxon-name></italic>. A–F) <italic><tp:taxon-name><tp:taxon-name-part taxon-name-part-type="genus" reg="Notaulax">Notaulax</tp:taxon-name-part> <tp:taxon-name-part taxon-name-part-type="species" reg="californica">californica</tp:taxon-name-part></tp:taxon-name></italic> (Treadwell, 1906), UANL 8134; G–N) <italic><tp:taxon-name><tp:taxon-name-part taxon-name-part-type="genus" reg="Notaulax">N.</tp:taxon-name-part> <tp:taxon-name-part taxon-name-part-type="species" reg="nigroincrustata">nigroincrustata</tp:taxon-name-part></tp:taxon-name></italic> sp. n., UANL 8138 holotype; O–S) <italic><tp:taxon-name><tp:taxon-name-part taxon-name-part-type="genus" reg="Notaulax">N.</tp:taxon-name-part> <tp:taxon-name-part taxon-name-part-type="species" reg="punctulata">punctulata</tp:taxon-name-part></tp:taxon-name></italic> sp. n., UANL 8143 paratype. A, G, O) chaetae from collar, B, H, P) paleae from thorax, C) broadly-hooded thoracic chaeta, D, I, Q) thoracic uncini, E, J, R) abdominal uncini, F, L, S) paleae from anterior abdomen, K) abdominal, elongate, narrowly-hooded chaeta, M) palea from posterior abdomen, N) posterior abdominal chaetiger. Scale bars: 30 μm.</p></caption><graphic xmlns:xlink="http://www.w3.org/1999/xlink" xlink:href="bdj-08-e57471-g010.jpg" position="float" id="oo_456574.jpg" orientation="portrait" xlink:type="simple"><uri content-type="original_file" xlink:type="simple">https://binary.pensoft.net/fig/456574</uri></graphic></fig><fig id="F5990545" position="float" orientation="portrait"><object-id xmlns:xlink="http://www.w3.org/1999/xlink" content-type="arpha" xlink:type="simple">07E63FA7-01A8-5AE1-BEFB-8D812ED4E4A2</object-id><object-id xmlns:xlink="http://www.w3.org/1999/xlink" content-type="doi" xlink:type="simple">10.3897/BDJ.8.e57471.figure18</object-id><label>Figure 18.</label><caption><p>Chaetae of <italic><tp:taxon-name><tp:taxon-name-part taxon-name-part-type="genus" reg="Notaulax">Notaulax</tp:taxon-name-part> <tp:taxon-name-part taxon-name-part-type="species" reg="punctulata">punctulata</tp:taxon-name-part></tp:taxon-name></italic> sp. n. A) Chaetae from collar, B) paleae from thorax, C) thoracic uncini, D) palea from abdomen, E) abdominal uncini, F) sperm. Scale bars: A) 40 μm, B, D) 30 μm, C, E) 24 μm, F) 1000x magnification. A–F) UANL 8143 paratype.</p></caption><graphic xmlns:xlink="http://www.w3.org/1999/xlink" xlink:href="bdj-08-e57471-g018.jpg" position="float" id="oo_456518.jpg" orientation="portrait" xlink:type="simple"><uri content-type="original_file" xlink:type="simple">https://binary.pensoft.net/fig/456518</uri></graphic></fig><table-wrap id="T5990447" position="float" orientation="portrait"><label>Table 2.</label><caption><p>Comparison of <italic><tp:taxon-name><tp:taxon-name-part taxon-name-part-type="genus" reg="Notaulax">Notaulax</tp:taxon-name-part></tp:taxon-name></italic> species from the Mexican Pacific.</p></caption><table rules="all"><tbody><tr><td rowspan="1" colspan="1">Species</td><td rowspan="1" colspan="1"><italic><tp:taxon-name><tp:taxon-name-part taxon-name-part-type="genus" reg="Notaulax">Notaulax</tp:taxon-name-part> <tp:taxon-name-part taxon-name-part-type="species" reg="californica">californica</tp:taxon-name-part></tp:taxon-name></italic> Treadwell, 1906</td><td rowspan="1" colspan="1"><italic><tp:taxon-name><tp:taxon-name-part taxon-name-part-type="genus" reg="Notaulax">Notaulax</tp:taxon-name-part> <tp:taxon-name-part taxon-name-part-type="species" reg="nigroincrustata">nigroincrustata</tp:taxon-name-part></tp:taxon-name></italic> sp. n.</td><td rowspan="1" colspan="1"><italic><tp:taxon-name><tp:taxon-name-part taxon-name-part-type="genus" reg="Notaulax">Notaulax</tp:taxon-name-part> <tp:taxon-name-part taxon-name-part-type="species" reg="punctulata">punctulata</tp:taxon-name-part></tp:taxon-name></italic> sp. n.</td></tr><tr><td rowspan="1" colspan="1">Record or type locality</td><td rowspan="1" colspan="1">Topolobampo, Sinaloa; Bahía Concepción, Baja California Sur, Gulf of California (Record)</td><td rowspan="1" colspan="1">La Paz, Baja California Sur, Gulf of California (type locality)</td><td rowspan="1" colspan="1">Acapulco, Guerrero, western Mexico (type locality)</td></tr><tr><td rowspan="1" colspan="1">Ventral margin of collar</td><td rowspan="1" colspan="1">Incised</td><td rowspan="1" colspan="1">Entire</td><td rowspan="1" colspan="1">Incised</td></tr><tr><td rowspan="1" colspan="1">Lateral margin of collar</td><td rowspan="1" colspan="1">Even in height</td><td rowspan="1" colspan="1">Even in height or rarely V-shaped</td><td rowspan="1" colspan="1">Even in height</td></tr><tr><td rowspan="1" colspan="1">Radiolar ocelli</td><td rowspan="1" colspan="1">5–6 ocelli in single row in smallest specimens, 14–15 ocelli in largest specimen</td><td rowspan="1" colspan="1">26–30 ocelli in oval group</td><td rowspan="1" colspan="1">24 ocelli in single rows</td></tr><tr><td rowspan="1" colspan="1">Length of bands or groups of ocelli</td><td rowspan="1" colspan="1">As long as space of 4–6 pinnules</td><td rowspan="1" colspan="1">As long as space of eight pinnules</td><td rowspan="1" colspan="1">As long as space of 13 pinnules</td></tr><tr><td rowspan="1" colspan="1">Base of radiolar crown (basa lamina)</td><td rowspan="1" colspan="1">Short (as long as three segments)</td><td rowspan="1" colspan="1">Short to medium length (as short as 3, 4 or 5 thoracic segments)</td><td rowspan="1" colspan="1">Short (as long as three thoracic segments)</td></tr><tr><td rowspan="1" colspan="1">Interramal eyespots on abdominal segments</td><td rowspan="1" colspan="1">Absent</td><td rowspan="1" colspan="1">Absent</td><td rowspan="1" colspan="1">Present</td></tr><tr><td rowspan="1" colspan="1">Location of ocelli</td><td rowspan="1" colspan="1">3/4 of the radiolar crown length</td><td rowspan="1" colspan="1">1/2 of the radiolar crown length</td><td rowspan="1" colspan="1">1/2 of the radiolar crown length</td></tr><tr><td rowspan="1" colspan="1">Extension of palmate membrane</td><td rowspan="1" colspan="1">Basal half of the radiolar crown length (1/2)</td><td rowspan="1" colspan="1">Basal half of the radiolar crown length (1/2)</td><td rowspan="1" colspan="1">Basal half of the radiolar crown length (1/2)</td></tr><tr><td rowspan="1" colspan="1">Chaetiger 1</td><td rowspan="1" colspan="1">Straight, oblique</td><td rowspan="1" colspan="1">Straight, oblique or slightly curved basally</td><td rowspan="1" colspan="1">Straight, oblique</td></tr><tr><td rowspan="1" colspan="1">Abdominal paleae</td><td rowspan="1" colspan="1">Anterior abdominal segments: spherical with short mucros.<break/>Posterior abdominal segments: oval with long mucros.</td><td rowspan="1" colspan="1">Anterior abdominal segments: spherical with short mucros.<break/>Posterior abdominal segments: oval with long mucros.</td><td rowspan="1" colspan="1">Anterior abdominal segments: spherical with short mucros.<break/>Posterior abdominal segments: oval with long mucros.</td></tr></tbody></table></table-wrap></tp:treatment-sec><ref-list><ref id="B5994969"><element-citation xmlns:xlink="http://www.w3.org/1999/xlink" publication-type="book" xlink:type="simple"><person-group person-group-type="author"><name name-style="western"><surname>Schmarda</surname><given-names>L. K.</given-names></name></person-group><year>1861</year><source>Neue wirbellose Thiere beobachtet und gesammelt auf einer Reise um die Erde 1853 bis 1857. Neue Turbellarien, Rotatorien und Anneliden</source><publisher-name>Verlag Von Whilhelm Engelmann</publisher-name><publisher-loc>Leipzig</publisher-loc><size units="page">164</size><uri xlink:type="simple">https://www.biodiversitylibrary.org/bibliography/14426#/summary</uri></element-citation></ref><ref id="B5995012"><element-citation xmlns:xlink="http://www.w3.org/1999/xlink" publication-type="article" xlink:type="simple"><person-group person-group-type="author"><name name-style="western"><surname>Tovar-Hernández</surname><given-names>M. A.</given-names></name><name name-style="western"><surname>de León-González</surname><given-names>J. A.</given-names></name><name name-style="western"><surname>Bybee</surname><given-names>D. R.</given-names></name></person-group><year>2017</year><article-title>Sabellid worms from the Patagonian Shelf and Humboldt Current System (<tp:taxon-name><tp:taxon-name-part taxon-name-part-type="phylum">Annelida</tp:taxon-name-part></tp:taxon-name>, <tp:taxon-name><tp:taxon-name-part taxon-name-part-type="family">Sabellidae</tp:taxon-name-part></tp:taxon-name>): Phyllis Knight-Jones and José María Orensanz's collections</article-title><source>Zootaxa</source><volume>4283</volume><issue>1</issue><fpage>1</fpage><lpage>64</lpage><pub-id pub-id-type="doi">10.11646/zootaxa.4283.1.1</pub-id></element-citation></ref></ref-list></tp:taxon-treatment>
